# Supplementary material for: Deletion of the autism-related gene Chd8 alters activity-dependent transcriptional responses in mouse postmitotic neurons
Source: Commun Biol. 2023 Jun 2;6:593. doi: 10.1038/s42003-023-04968-y (PMC10238509; doi:10.1038/s42003-023-04968-y)
Supplement: Supplementary file 4 — Supplementary Data 1 [file 42003_2023_4968_MOESM4_ESM.xlsx]

## Sheet: Table S1
Control neuon (5 mM KCl) vs. CHD8 CKO neuon (5 mM KCl)
gene_id	baseMean	log2FoldChange	lfcSE	stat	pvalue	padj
497097	729.21	-0.263044	0.11288	-2.3303	0.0197903	0.163583
100503874	3.21099	0.25406	1.43239	0.177367	0.85922	NA
100038431	1.63184	-0.90164	4.02202	-0.224176	0.82262	NA
19888	4.08151	-0.0271611	1.01518	-0.026755	0.978655	NA
27395	446.388	-0.0841972	0.125573	-0.670504	0.502537	0.791687
18777	491.699	0.256168	0.111614	2.29513	0.0217259	0.173694
21399	1019.16	-0.0346148	0.0851561	-0.406487	0.684385	0.886658
58175	481.554	0.175833	0.112386	1.56455	0.11769	0.422441
108664	2801.46	0.0601988	0.0675666	0.890955	0.372953	0.713842
226304	5.04365	0.272501	1.01692	0.267968	0.788724	NA
12421	1815.05	0.0612294	0.0840818	0.728212	0.466484	0.768713
240690	251.177	0.417808	0.169547	2.46426	0.0137295	0.13266
319263	1732.72	-0.102494	0.0725989	-1.41179	0.158012	0.485616
71096	110.519	0.0991219	0.18204	0.544506	0.586093	0.836216
59014	328.559	-0.113808	0.119527	-0.952159	0.341017	0.687186
76187	525.008	0.121857	0.142695	0.853969	0.393122	0.725401
72481	7.13378	0.507754	0.746087	0.680556	0.496152	NA
76982	633.376	-0.0801431	0.111916	-0.716099	0.47393	0.773269
17864	113.613	0.39825	0.22627	1.76007	0.0783967	0.34745
70675	1093.14	0.0405395	0.091458	0.443258	0.657579	0.875781
73331	2.71352	-2.01828	1.3702	-1.47298	0.140757	NA
170755	107.344	0.209002	0.235861	0.886125	0.37555	0.715495
620986	8.62438	0.098315	0.846899	0.116088	0.907583	NA
240697	7.94132	-0.795894	0.857034	-0.92866	0.353065	NA
73824	330.073	-0.388205	0.134002	-2.897	0.00376744	0.0576555
100038398	2.71754	2.23258	1.61391	1.38333	0.166562	NA
69312	18.5502	1.47592	0.456846	3.23068	0.00123498	0.0271997
26754	1875.52	0.0156933	0.073668	0.213027	0.831306	0.947193
211660	264.697	-0.0153736	0.159366	-0.0964675	0.923149	0.976469
211673	2575.52	-0.0135177	0.081165	-0.166546	0.867727	0.959288
109294	1118.46	0.324072	0.146552	2.2113	0.0270149	0.197926
320492	1046.44	-0.0321441	0.107557	-0.298856	0.76505	0.92133
240725	367.883	1.25894	0.435418	2.89134	0.00383599	0.0584276
240726	174.276	0.257939	0.177821	1.45055	0.146904	0.470916
17978	1642.04	-0.00271844	0.0666068	-0.0408132	0.967445	0.990445
72265	608.855	-0.0154575	0.118476	-0.13047	0.896195	0.970426
212442	206.735	0.0432868	0.200325	0.216083	0.828923	0.946281
433273	1.29726	-0.173257	1.78098	-0.0972818	0.922503	NA
14048	396.52	-0.196987	0.145778	-1.35128	0.176606	0.513032
17681	21.1098	0.270505	0.473401	0.571407	0.567724	0.827393
277328	1.70332	2.09918	2.14621	0.978086	0.328032	NA
98741	134.739	0.169977	0.182649	0.930616	0.352052	0.69669
21749	93.3307	-0.14053	0.238623	-0.58892	0.555915	0.820698
226866	7.1823	0.492288	0.671509	0.733107	0.463493	NA
75799	9.10492	0.578609	0.754404	0.766975	0.443096	NA
19989	5458.02	-0.208291	0.0535227	-3.89164	9.95698e-05	0.0045028
98711	575.497	0.142552	0.147354	0.967413	0.333337	0.68097
29819	1774.49	0.00907331	0.101699	0.0892173	0.928909	0.978104
66799	1301.04	-0.0178426	0.0847246	-0.210595	0.833204	0.947669
67923	1384.02	-0.170605	0.0794056	-2.14853	0.031672	0.215393
70397	579.595	-0.127558	0.111364	-1.14542	0.252037	0.602664
17087	20.5551	0.0302842	0.625004	0.0484544	0.961354	0.987557
57339	110.686	-0.0312722	0.243028	-0.128677	0.897613	0.970996
14545	2819.73	-0.0347792	0.0799696	-0.434905	0.663631	0.878641
94227	165.874	0.229711	0.284345	0.80786	0.419171	0.738065
83691	6.5551	0.413627	0.809109	0.511213	0.609202	NA
21419	2.67607	1.37021	1.49551	0.916212	0.359556	NA
241035	1.4179	-2.27477	2.16659	-1.04993	0.293752	NA
17215	231.67	-0.0109772	0.144786	-0.0758166	0.939565	0.982103
77741	5.50366	0.588982	0.771313	0.763609	0.4451	NA
74229	2259.73	0.0289196	0.0817306	0.35384	0.723459	0.904038
71877	137.856	0.411703	0.22595	1.8221	0.0684398	0.323285
170829	24.7374	0.729892	0.487729	1.49651	0.13452	0.451405
75712	261.531	0.337084	0.133935	2.51678	0.0118434	0.122145
14859	51.6365	1.79166	0.447537	4.00337	6.24453e-05	0.00302294
241041	0.994488	-3.15857	2.32192	-1.36033	0.173726	NA
226922	1946.55	0.0888044	0.115673	0.767717	0.442655	0.755441
116837	1377.82	-0.112815	0.10112	-1.11565	0.264572	0.615379
70155	1087.05	-0.0689763	0.0893033	-0.772382	0.439888	0.753751
280645	389.86	-0.25281	0.136352	-1.85411	0.0637239	0.311621
98366	1059.28	0.0335203	0.0841656	0.398266	0.690434	0.890337
68002	248.173	0.203364	0.155249	1.30992	0.190221	0.530986
68187	538.611	-0.106458	0.113161	-0.940767	0.346824	0.691444
12839	39.9288	0.386711	0.331169	1.16771	0.242922	0.593617
12823	274.774	-0.128913	0.133891	-0.962818	0.335639	0.68273
68421	2052.73	-0.0788984	0.0808414	-0.975965	0.329082	0.676548
210933	1072.03	-0.0600861	0.0829505	-0.724361	0.468844	0.769796
433281	2.46663	0.610939	1.50539	0.405834	0.684864	NA
665903	26.1731	0.255439	0.427542	0.59746	0.5502	0.818351
213109	1534.58	-0.134964	0.0756034	-1.78515	0.0742367	0.337682
19243	1351.95	0.0522	0.0947547	0.550896	0.581705	0.833652
170771	70.3455	-0.0926309	0.261882	-0.353713	0.723554	0.904038
19076	186.215	0.191035	0.176303	1.08356	0.27856	0.628035
67503	6.16475	-0.542604	0.868195	-0.62498	0.531984	NA
19335	673.281	0.0238759	0.0807786	0.295572	0.767557	0.922117
213539	339.298	0.162666	0.161118	1.00961	0.312683	0.663056
98403	289.706	0.0764585	0.148326	0.515475	0.606221	0.848749
433287	2.04961	0.190518	1.61151	0.118223	0.905891	NA
320705	1674.87	-0.0728995	0.0856919	-0.850716	0.394927	0.726593
13518	7823.13	-0.0658658	0.0611571	-1.07699	0.281483	0.631964
69668	460.753	-0.0355137	0.120706	-0.294216	0.768593	0.922555
27993	332.983	-0.0106181	0.12611	-0.0841972	0.9329	0.979431
52318	146.791	-0.14849	0.179888	-0.825458	0.409112	0.733877
19253	4.97713	-0.367234	0.883886	-0.415476	0.677793	NA
211383	775.923	0.00680196	0.137128	0.049603	0.960439	0.987477
226970	835.396	-0.0999315	0.105836	-0.944208	0.345063	0.690414
214469	8105.41	-0.0402817	0.0522507	-0.770931	0.440748	0.7543
226971	3377.93	-0.210553	0.0518857	-4.05801	4.94921e-05	0.00252287
50785	968.888	-0.102648	0.0827141	-1.24099	0.214609	0.560302
320011	1582.06	0.0805311	0.0723334	1.11333	0.265566	0.616154
214854	27.5714	0.178436	0.388879	0.458846	0.646345	0.869587
214855	517.845	0.157538	0.116704	1.34989	0.177052	0.513913
226976	1364.61	0.0370089	0.066462	0.556843	0.577635	0.830886
214895	909.472	-0.253482	0.0751613	-3.37251	0.000744853	0.0192223
94220	309.14	-0.171469	0.15294	-1.12116	0.262221	0.612897
94218	445.096	0.047751	0.102435	0.466158	0.641103	0.866848
78321	22.1639	0.356025	0.435781	0.816982	0.413939	0.735905
109346	75.1717	-0.0297408	0.253035	-0.117537	0.906435	0.972449
20353	418.923	-0.275858	0.171423	-1.60922	0.107567	0.405683
381337	1.19157	-1.25768	2.23603	-0.562461	0.573802	NA
12859	2246.97	-0.00391477	0.0809833	-0.0483404	0.961445	0.987557
226977	2401.2	-0.0014803	0.067237	-0.0220161	0.982435	0.994365
71166	5.73877	1.36836	0.833428	1.64185	0.100621	NA
22637	7.69073	2.66457	0.881991	3.02108	0.00251872	NA
56030	2268.14	-0.0266814	0.0666111	-0.400555	0.688748	0.889388
70853	157.016	0.169019	0.167872	1.00683	0.314015	0.663648
12790	2.7153	2.33436	1.62537	1.4362	0.150945	NA
269180	1872.8	-0.132788	0.0740119	-1.79414	0.0727904	0.33363
76178	1133.21	-0.196038	0.114317	-1.71487	0.0863698	0.364853
67387	579.574	0.0877539	0.0954756	0.919124	0.358031	0.700942
269181	356.288	-0.0729008	0.117004	-0.623064	0.533243	0.809368
72097	541.807	-0.273059	0.143572	-1.9019	0.0571849	0.29598
211484	239.469	0.401595	0.143347	2.80155	0.00508581	0.0714391
623661	62.8361	-0.0885412	0.250506	-0.35345	0.723751	0.904047
69028	89.0437	0.325851	0.242945	1.34125	0.179838	0.516904
107734	874.989	-0.0788349	0.0814067	-0.968407	0.332841	0.680398
332427	8.03711	-0.0640032	0.86139	-0.0743023	0.94077	NA
98258	925.848	0.0411632	0.0913171	0.450772	0.652154	0.872968
226982	1785.82	-0.00441059	0.0696956	-0.0632836	0.949541	0.98517
56210	425.924	-0.0699602	0.103762	-0.674241	0.500158	0.789775
16764	802.655	-0.127464	0.0867986	-1.46851	0.141966	0.463519
381338	2841	-0.0326553	0.076019	-0.429567	0.667511	0.87956
98388	919.028	0.0494945	0.102212	0.484236	0.628218	0.860667
68833	427.527	-0.148223	0.0971378	-1.5259	0.127035	0.438631
18143	94.1307	0.0240559	0.219965	0.109362	0.912915	0.974524
114641	3551.58	-0.191945	0.0790452	-2.42829	0.0151702	0.140743
54610	259.029	-0.152343	0.150955	-1.00919	0.312882	0.663169
52846	484.015	-0.180132	0.105764	-1.70316	0.088539	0.368938
100217461	2.68963	-0.117662	1.29514	-0.0908482	0.927613	NA
67702	403.366	0.203753	0.121227	1.68076	0.0928092	0.377827
263764	1013.88	-0.211968	0.106201	-1.99592	0.0459426	0.264367
26921	8469.38	-0.0715065	0.050024	-1.42944	0.152877	0.478123
16178	5.62693	0.730839	0.981628	0.744518	0.456563	NA
16177	116.369	0.0113256	0.253932	0.044601	0.964425	0.988546
107527	4.39618	-0.750576	0.925792	-0.81074	0.417515	NA
17082	1.67009	-0.219679	1.69754	-0.12941	0.897033	NA
110895	10.2049	0.72172	0.720243	1.00205	0.316319	NA
226999	8.87443	0.25908	0.607671	0.42635	0.669853	NA
211798	205.585	-0.0979106	0.163991	-0.597047	0.550476	0.818357
381339	2.65389	0.65198	1.31948	0.494118	0.621223	NA
66297	380.009	0.221099	0.14259	1.55059	0.121	0.428645
18993	1167.79	-0.100095	0.0834129	-1.2	0.23014	0.576502
73100	143.915	-0.204652	0.222579	-0.919458	0.357856	0.700846
69527	389.022	-0.250664	0.127979	-1.95864	0.0501555	0.276622
93690	125.347	0.0353163	0.179622	0.196615	0.844129	0.950766
73122	899.51	-0.0240387	0.0811301	-0.296299	0.767002	0.921861
98404	586.325	0.00222765	0.109695	0.0203078	0.983798	0.994955
14200	177.161	-0.458567	0.170365	-2.69167	0.00710944	0.0904417
666642	4.19659	2.25763	1.19992	1.88148	0.0599069	NA
17974	1005.53	-0.0659958	0.0780199	-0.845885	0.397617	0.728265
100861934	12.0394	0	1.74607	0	1	1
78896	1937.79	0.732389	0.233752	3.13319	0.00172915	0.034839
67883	364.973	0.108072	0.119907	0.9013	0.367429	0.707398
100503192	4.16564	-1.01318	1.30866	-0.774207	0.438808	NA
22019	1671.45	0.135567	0.0686154	1.97575	0.0481834	0.271839
75623	155.607	-0.182091	0.169115	-1.07673	0.281601	0.631964
72050	187.114	-0.106936	0.17967	-0.595179	0.551724	0.819266
246229	506.207	-0.00138903	0.121182	-0.0114623	0.990855	0.997688
22592	339.089	-0.0125325	0.141283	-0.0887054	0.929316	0.978259
70676	179.863	0.703145	0.211833	3.31933	0.000902323	0.0218405
12825	575.083	-0.130288	0.128213	-1.01619	0.309539	0.660564
12832	565.271	0.548998	0.182798	3.0033	0.00267068	0.0461956
73674	507.821	-0.167497	0.0969515	-1.72763	0.0840542	0.360241
433297	46.9914	0.0464284	0.332201	0.13976	0.888849	0.968149
53945	96.568	-0.00392722	0.262877	-0.0149394	0.988081	0.996929
227058	151.751	0.491024	0.238378	2.05985	0.0394127	0.243721
100101919	41.4075	0.202857	0.403034	0.503325	0.614736	0.853684
227059	1574.25	-0.0065475	0.0773726	-0.084623	0.932561	0.979431
56363	934.857	-0.111109	0.086867	-1.27907	0.200873	0.543875
442821	1.88939	-0.223429	1.60475	-0.13923	0.889268	NA
20324	91.2745	-0.331732	0.210971	-1.5724	0.115857	0.41961
109019	129.738	-0.0576682	0.207569	-0.277827	0.781145	0.928237
100045066	1.53154	0.858748	1.79838	0.477512	0.632997	NA
17912	359.446	0.0908075	0.125843	0.721591	0.470546	0.771026
20849	2.70642	0.852889	1.57189	0.542587	0.587414	NA
20846	467.396	0.0496451	0.153102	0.324262	0.74574	0.912568
14660	5992.47	-0.0761303	0.0642965	-1.18405	0.236393	0.585
17936	917.913	0.190653	0.0870349	2.19053	0.0284855	0.205056
227094	27.807	0.117788	0.360768	0.326493	0.744052	0.911328
98682	1290.62	-0.119332	0.0753251	-1.58422	0.113144	0.415426
16329	262.594	0.2022	0.1458	1.38683	0.165495	0.496032
227095	288.383	0.249175	0.151755	1.64195	0.1006	0.392445
67080	15.7436	0.832823	0.648533	1.28416	0.199084	0.54209
17700	26.8143	-0.465932	0.503699	-0.92502	0.354956	0.698961
227099	56.5949	0.196446	0.342153	0.574146	0.565869	0.826481
227102	146.251	0.404758	0.173758	2.32943	0.0198362	0.163612
72085	118.493	0.360841	0.17297	2.08615	0.0369653	0.234092
70396	395.159	-0.0100965	0.107749	-0.0937034	0.925345	0.976718
627872	11.9486	-0.835518	0.573553	-1.45674	0.145188	NA
98267	273.138	-0.0546065	0.205829	-0.2653	0.790778	0.932132
329152	348.46	0.113426	0.132014	0.859194	0.390234	0.723867
78016	13.7683	2.34192	0.612014	3.82658	0.000129934	0.00546482
98488	401.214	-0.10193	0.115681	-0.881132	0.378246	0.716856
241062	1116.5	-0.193992	0.100836	-1.92383	0.0543757	0.288816
329154	252.612	0.217452	0.130618	1.66479	0.0959542	0.382809
81898	4930.8	-0.136547	0.0565096	-2.41636	0.0156767	0.144014
67876	853.353	0.14602	0.10921	1.33705	0.181206	0.518768
15510	4668.49	-0.0120729	0.0592314	-0.203826	0.838489	0.949258
15528	1104.76	-0.128808	0.0740562	-1.73933	0.0819772	0.355884
19070	1295.32	-0.0915182	0.0812377	-1.12655	0.259934	0.610717
74013	628.285	-0.051024	0.11808	-0.432115	0.665657	0.879294
212679	121.468	-0.264352	0.190053	-1.39094	0.164243	0.493868
227120	612.636	0.0106495	0.131944	0.0807122	0.935671	0.980282
626009	4.32246	0.657653	1.06754	0.616044	0.537865	NA
212712	33.9017	-0.472187	0.32434	-1.45584	0.145437	0.468894
329160	6.83092	0.0175113	0.932893	0.018771	0.985024	NA
407809	1.04061	-3.12102	2.71703	-1.14869	0.250685	NA
75323	5.72001	1.17557	0.875262	1.34311	0.179236	NA
73467	271.212	-0.180364	0.149739	-1.20452	0.228388	0.576001
68736	130.863	-0.13737	0.22337	-0.614987	0.538563	0.812175
68115	186.016	-0.238169	0.166911	-1.42692	0.153603	0.479027
67198	307.365	0.145673	0.144937	1.00508	0.314858	0.664636
51960	136.164	0.444461	0.174739	2.54357	0.0109727	0.117079
68549	104.839	-0.036716	0.242305	-0.151528	0.879559	0.96388
11761	650.685	0.14588	0.171235	0.851929	0.394253	0.725791
71724	1.12162	-0.0673809	2.13781	-0.0315186	0.974856	NA
71872	24.8952	-0.86505	0.437709	-1.97631	0.0481193	0.271797
66882	5355.67	-0.0802491	0.0593398	-1.35237	0.176258	0.512745
12747	1127.03	-0.0960265	0.107896	-0.889995	0.373469	0.71407
70225	298.75	0.0386902	0.133431	0.289965	0.771843	0.924381
65102	455.112	0.63641	0.130155	4.88964	1.01019e-06	0.000107948
18393	536.718	0.00383155	0.0959475	0.0399338	0.968146	0.990486
100504455	6.4409	1.05996	0.931706	1.13765	0.255266	NA
213056	1023.16	0.0720766	0.0936776	0.769412	0.441649	0.754729
66495	658.522	-0.145638	0.0955254	-1.5246	0.127359	0.438753
100504501	4.27157	0.115325	0.982166	0.117419	0.906528	NA
108812	2.62952	-0.353055	1.20351	-0.293354	0.769252	NA
12633	366.968	0.00713588	0.210711	0.0338657	0.972984	0.992273
12370	19.3725	0.887061	0.543636	1.63172	0.102739	0.396123
70827	4634.74	-0.264097	0.0716295	-3.68699	0.000226921	0.00822505
227154	683.324	0.00516791	0.0950967	0.0543438	0.956661	0.986264
381259	482.416	-0.034121	0.0904022	-0.377435	0.70585	0.898483
227157	8.71669	0.441821	0.825435	0.535258	0.592471	NA
74018	1051.27	-0.243127	0.0930464	-2.61296	0.00897621	0.105083
271697	1.88115	1.17089	1.82924	0.640095	0.522111	NA
14369	130.682	0.053508	0.216695	0.246928	0.804964	0.937165
381260	148.313	0.109484	0.213979	0.511656	0.608892	0.850409
22218	1265.65	0.0891913	0.0966359	0.922963	0.356026	0.699944
55989	1116.45	-0.239464	0.104007	-2.30239	0.0213131	0.171289
12168	1186.19	-0.0916004	0.109593	-0.835826	0.403253	0.7305
100504533	183.522	-0.138827	0.146643	-0.946706	0.343789	0.689393
72750	1871.01	-0.00988302	0.0747484	-0.132217	0.894812	0.970275
70375	536.978	0.0372767	0.108292	0.344224	0.730678	0.906498
57750	477.156	0.0763913	0.120207	0.635498	0.525103	0.805632
241066	110.287	-0.325884	0.204604	-1.59276	0.111215	0.41103
100504573	3.10349	0.164894	1.24844	0.13208	0.894921	NA
269198	257.685	-0.0691134	0.339857	-0.203361	0.838853	0.949258
77951	279.302	0.113471	0.145827	0.778117	0.4365	0.751157
329165	4002.18	-0.171446	0.0605431	-2.8318	0.0046287	0.0670418
77300	1073.82	0.0248388	0.101188	0.245471	0.806092	0.937722
100042533	70.3677	0.0103925	0.300917	0.034536	0.97245	0.992049
12487	6.7556	0.957136	1.43341	0.667732	0.504305	NA
77341	1.47739	0.977818	2.06477	0.473572	0.635805	NA
72823	374.773	0.0485002	0.158574	0.305853	0.759717	0.919358
18187	4280.84	-0.145442	0.0846132	-1.71891	0.0856309	0.363541
74992	1.43479	-3.12448	1.9817	-1.57667	0.114873	NA
227195	408.063	-0.101515	0.156125	-0.650215	0.515553	0.800406
100380944	52.1332	0.219816	0.323756	0.678956	0.497166	0.788736
100504668	7.90809	0.976945	0.700501	1.39464	0.163125	NA
227197	1765.96	-0.112296	0.0687537	-1.63331	0.102404	0.395313
55949	3312.88	-0.16687	0.057703	-2.89188	0.0038295	0.0583978
100217464	3.68701	-0.466366	1.11604	-0.417877	0.676037	NA
241070	1.43105	0.890484	1.82389	0.488233	0.625385	NA
73884	3655.19	-0.287295	0.221507	-1.297	0.19463	0.536784
23792	2017.55	-0.0102228	0.0858539	-0.119072	0.905218	0.972439
241073	3.21786	1.91812	1.33988	1.43156	0.15227	NA
76668	57.5347	0.251703	0.332997	0.755873	0.449725	0.759599
75619	178.861	0.379444	0.154744	2.45207	0.0142036	0.136061
74426	11.141	0.305627	0.604299	0.505756	0.613028	NA
93691	587	-0.185924	0.130748	-1.422	0.155025	0.481303
12912	875.605	-0.0371312	0.111371	-0.333402	0.738831	0.909362
67099	140.351	0.448971	0.2065	2.17419	0.0296907	0.208732
69941	7.25774	-1.17813	0.90734	-1.29845	0.194134	NA
227210	267.695	-0.193264	0.165059	-1.17088	0.241648	0.592488
14367	46.9497	-0.00143476	0.339153	-0.00423041	0.996625	0.998771
241075	333.319	-0.211658	0.124027	-1.70655	0.0879063	0.367422
12964	1.35107	-1.78544	1.75465	-1.01755	0.308891	NA
98303	101.677	-0.00511959	0.252324	-0.0202897	0.983812	0.994955
15926	4558.32	-0.310655	0.0698098	-4.45003	8.58591e-06	0.000658832
18711	903.921	0.0359706	0.0877592	0.409878	0.681895	0.885819
213527	12.4725	0.314892	0.625425	0.503486	0.614623	0.853684
17756	15957.4	-0.0970613	0.0552005	-1.75834	0.0786891	0.347998
100038569	7.92256	-0.0229443	0.800063	-0.0286781	0.977121	NA
329178	1168.94	-0.257265	0.102721	-2.5045	0.0122626	0.124402
66646	626.632	0.196589	0.107778	1.82401	0.0681501	0.322445
68691	219.361	-0.0603902	0.182234	-0.331388	0.740352	0.90966
11363	555.746	0.154789	0.103773	1.49161	0.135802	0.453385
14768	1596.5	0.0972525	0.0861433	1.12896	0.258914	0.608916
227231	8.38733	-0.376133	0.723265	-0.520048	0.60303	NA
13869	143.917	-0.329017	0.241655	-1.36151	0.173351	0.509114
22779	60.1037	0.166741	0.309254	0.539174	0.589767	0.838135
66722	10.4758	0.314204	0.817912	0.384154	0.700865	NA
320460	2.64217	1.65388	1.20895	1.36803	0.171303	NA
12021	33.8345	0.352598	0.421071	0.837383	0.402377	0.730291
74591	16.1274	-0.289878	0.527164	-0.549881	0.582401	0.833954
108147	412.237	0.0841194	0.113319	0.742322	0.457892	0.764532
14268	1879.02	0.0494382	0.228803	0.216073	0.828931	0.946281
100042814	2.36714	2.31907	1.93098	1.20098	0.22976	NA
71134	1.15406	-0.965213	2.68235	-0.359839	0.718967	NA
381269	62.4395	-0.0986145	0.30617	-0.322091	0.747384	0.913476
111175	102.223	0.0823297	0.212892	0.386721	0.698963	0.894589
271711	388.502	-0.241333	0.136015	-1.77432	0.0760109	0.342375
22596	381.255	0.1748	0.119328	1.46486	0.142958	0.464997
381270	1498.01	-0.0861409	0.104033	-0.828017	0.407661	0.732556
54380	730.946	0.0551986	0.0837036	0.659453	0.509605	0.796658
19981	2297.96	-0.193771	0.0974626	-1.98816	0.0467945	0.266777
16008	7271.2	0.421974	0.11539	3.65692	0.00025526	0.00902544
16011	10175.3	0.263749	0.275318	0.957982	0.338072	0.684938
723792	1.79035	-1.8938	1.94211	-0.975123	0.329499	NA
109198	5.03286	1.27407	0.863654	1.47521	0.140157	NA
21961	558.798	0.180952	0.162456	1.11385	0.265342	0.61614
435626	3.09788	-0.939876	1.1563	-0.812832	0.416314	NA
76709	3674.81	-0.0226768	0.0538385	-0.421202	0.673608	0.881969
227290	2282	-0.0380787	0.0759771	-0.501186	0.61624	0.854567
56695	893.833	0.0091593	0.106518	0.0859879	0.931476	0.978842
69660	203.113	0.355983	0.182913	1.94619	0.0516322	0.28142
241112	80.5973	-0.285533	0.284587	-1.00333	0.315704	0.665284
18173	62.8325	-0.126484	0.272709	-0.463807	0.642786	0.867982
227292	686.467	0.0873545	0.139563	0.625914	0.531372	0.808775
22349	2.32847	1.01587	1.8501	0.549092	0.582942	NA
319651	982.773	-0.00242943	0.118091	-0.0205725	0.983587	0.994955
58184	794.11	0.0515834	0.0898436	0.574147	0.565868	0.826481
18802	703.123	0.324295	0.126651	2.56053	0.0104512	0.11396
77264	824.582	-0.0899195	0.0923014	-0.974194	0.32996	0.677003
66821	251.9	0.250114	0.131907	1.89614	0.0579417	0.297674
57751	341.626	-0.229538	0.119012	-1.9287	0.0537683	0.287549
269209	214.957	0.488242	0.192385	2.53784	0.0111539	0.11814
67534	228.918	-0.0170693	0.129039	-0.13228	0.894763	0.970275
104086	2.56342	-2.03971	1.41143	-1.44513	0.148421	NA
22420	11.9454	0.461492	0.608287	0.758674	0.448047	NA
22409	1.5455	-1.37445	1.9747	-0.696027	0.486412	NA
12570	2589.34	-0.136055	0.124192	-1.09552	0.273288	0.623214
241116	296.308	0.626086	0.196522	3.18583	0.00144338	0.0306209
16147	4.76807	0.696371	0.810951	0.85871	0.390501	NA
75570	33.2106	0.79902	0.357369	2.23584	0.0253622	0.189769
22626	3.28867	0.671551	1.22944	0.546226	0.584911	NA
69171	980.756	0.111357	0.0822726	1.35351	0.175892	0.512403
227298	2675.24	-0.0194211	0.0750061	-0.258927	0.795692	0.933983
68818	193.937	0.243937	0.168786	1.44524	0.14839	0.472034
74104	702.36	-0.0285419	0.102107	-0.279529	0.779839	0.927373
245860	1879.79	0.0168096	0.0750395	0.22401	0.822749	0.944367
52231	186.804	0.0192894	0.153607	0.125576	0.900067	0.971375
74577	193.728	0.0183184	0.187636	0.0976274	0.922228	0.976469
20872	769.876	-0.00734208	0.092162	-0.0796649	0.936504	0.98083
22145	2197.39	0.0307889	0.126937	0.242553	0.808351	0.938609
381272	1.99	0.960205	1.62828	0.589706	0.555388	NA
56812	969.371	0.176385	0.0770931	2.28795	0.0221403	0.175108
19275	4012.01	-0.0789728	0.120766	-0.653931	0.513156	0.798575
19711	12.2085	1.00369	0.654575	1.53334	0.125192	0.43487
13437	801.45	0.0933547	0.0994707	0.938514	0.34798	0.6926
13346	1.05114	-1.43811	2.09131	-0.68766	0.491667	NA
11790	1112.81	0.196878	0.0911248	2.16054	0.0307311	0.212017
69080	368.452	0.14064	0.133081	1.0568	0.290604	0.642689
241118	103.854	-0.122732	0.279302	-0.439425	0.660354	0.877479
74241	1560.34	0.0626681	0.0859112	0.729452	0.465725	0.768436
319998	827.75	0.0218535	0.135415	0.161382	0.871793	0.960591
98733	481.502	0.223362	0.108844	2.05213	0.0401567	0.246616
16322	251.919	-0.0919982	0.142629	-0.645019	0.518915	0.801914
71728	333.459	0.286237	0.116962	2.44727	0.0143944	0.137012
20536	1698.3	-0.0526613	0.0823241	-0.639682	0.522379	0.804308
620079	1.70613	-0.0344215	1.35598	-0.0253851	0.979748	NA
13838	6830.09	-0.0898995	0.0744633	-1.2073	0.227317	0.574908
433323	10.5822	-0.181829	0.624292	-0.291255	0.770856	NA
23874	1154.78	0.00281876	0.0968366	0.0291084	0.976778	0.993163
74205	6165.64	0.152054	0.0635295	2.39344	0.0166913	0.149003
195434	541.071	-0.075481	0.161747	-0.46666	0.640743	0.866651
57814	6.27664	0.399173	0.846413	0.471605	0.637208	NA
20254	9261.12	-0.0433746	0.120679	-0.359422	0.719279	0.902182
252903	20.6769	-0.0936161	0.491078	-0.190634	0.848812	0.95228
69368	479.946	0.152252	0.642737	0.236881	0.812749	0.940237
69163	229.491	0.346566	0.169545	2.04409	0.0409445	0.248548
100862198	2.87401	-0.354115	1.11053	-0.318871	0.749825	NA
20720	5184.22	0.00496335	0.0694442	0.0714724	0.943022	0.982469
26554	2435.07	0.0527676	0.0786567	0.670859	0.50231	0.791498
210293	313.078	-0.347642	0.142882	-2.43308	0.014971	0.139968
241134	204.572	-0.246146	0.183739	-1.33965	0.180359	0.517578
16367	1227.87	-0.110368	0.108082	-1.02115	0.307182	0.658065
100503073	6.7245	-2.24101	1.50769	-1.48639	0.137176	NA
76867	420.921	0.659931	0.14586	4.52441	6.05649e-06	0.000490848
12829	61.3486	0.765205	0.306283	2.49836	0.012477	0.125798
12828	32.9365	2.9438	0.893257	3.29558	0.000982197	0.023343
75734	3214.87	-0.0658817	0.0627681	-1.04961	0.2939	0.645917
15463	1487.78	0.0244084	0.0835891	0.292005	0.770283	0.923392
80721	3.13092	1.8704	1.46194	1.27939	0.200758	NA
71227	37.1678	-1.28423	0.377138	-3.40521	0.000661122	0.0176617
77629	2804.15	-0.16425	0.0832811	-1.97224	0.0485826	0.272492
98496	661.032	-0.162431	0.0943402	-1.72176	0.0851133	0.362705
227325	6647.18	-0.181561	0.0901797	-2.01332	0.0440808	0.25829
14897	4354.78	-0.0560982	0.0556998	-1.00715	0.313862	0.663599
66153	54.5015	-0.0422068	0.286139	-0.147504	0.882734	0.965672
71781	168.343	-0.216573	0.168391	-1.28613	0.198398	0.541044
381287	6.16162	-0.4709	1.04542	-0.45044	0.652393	NA
100039794	1.2982	-0.711126	1.75674	-0.404798	0.685626	NA
109032	2.69813	-0.10059	1.38278	-0.0727449	0.942009	NA
434484	9.0764	-0.741702	0.660955	-1.12217	0.261791	NA
20684	4.76293	0.18136	0.968795	0.187202	0.851503	NA
319997	18.7342	-0.100585	0.473944	-0.212229	0.831928	0.947454
12283	3559.63	0.010896	0.0557567	0.195421	0.845063	0.950952
64294	9872.06	0.0640911	0.0701125	0.914117	0.360655	0.70291
71141	70.6133	0.708812	0.24478	2.89572	0.00378293	0.0578099
227326	63.2993	0.0444482	0.290708	0.152897	0.87848	0.963591
70060	10.4277	1.00761	0.659772	1.5272	0.12671	NA
72792	1056.05	0.177959	0.115189	1.54493	0.122363	0.430671
70247	3092.31	0.0386486	0.0611903	0.631614	0.527639	0.806925
15559	4.23776	0.277237	0.930894	0.297818	0.765842	NA
78795	417.391	-0.0759949	0.106899	-0.710906	0.477143	0.77571
100861644	2.50378	0.676544	1.37659	0.491463	0.623099	NA
227327	38.6264	-0.322887	0.369346	-0.874213	0.382003	0.718483
17975	7712.96	-0.126559	0.062258	-2.03282	0.0420706	0.251621
100303740	1.91956	0.966586	1.68503	0.57363	0.566218	NA
319336	20.7912	0.352742	0.47954	0.735585	0.461984	0.767155
19231	6406.04	-0.105281	0.0795657	-1.3232	0.185769	0.524589
18582	814.151	0.0752837	0.0962224	0.782393	0.433983	0.748881
26895	350.459	-0.052168	0.113962	-0.457766	0.64712	0.870022
18159	43.8765	0.373563	0.293524	1.27268	0.203131	0.548646
208718	288.38	0.065079	0.146855	0.443153	0.657655	0.875781
13599	106.99	0.173871	0.214371	0.811074	0.417323	0.737222
69453	1.12069	0.258567	1.89641	0.136346	0.891548	NA
26987	1354.78	-0.244337	0.0929361	-2.62908	0.00856156	0.101701
98363	45.004	0.605639	0.388198	1.56013	0.11873	0.424273
227331	1072.45	0.019308	0.0839863	0.229895	0.818173	0.942428
100040591	37.0733	5.17903	1.38631	3.73584	0.000187088	0.00719717
53972	525.041	-0.00111429	0.133306	-0.00835892	0.993331	0.9981
620454	4.09918	-0.538896	0.974847	-0.5528	0.5804	NA
23956	9.79802	-0.274973	0.745473	-0.368857	0.712235	NA
16331	44.5656	0.2065	0.289103	0.714279	0.475055	0.774076
77040	660.687	-0.286812	0.112276	-2.55454	0.0106329	0.114986
20215	9.34244	-0.562604	0.720482	-0.780872	0.434878	NA
100503175	3.79954	1.45515	1.371	1.06138	0.288519	NA
227333	2419.22	-0.178132	0.067596	-2.63525	0.00840762	0.100654
227334	307.255	-0.0109375	0.134317	-0.0814303	0.9351	0.980086
394432	6.35389	0.393809	0.730919	0.538785	0.590035	NA
94284	60.7616	1.09917	0.293696	3.74255	0.000182164	0.00707771
15504	26.1637	-0.141439	0.406146	-0.348246	0.727656	0.905635
100040766	1.20185	2.30513	2.06986	1.11367	0.265423	NA
381280	183.646	0.27529	0.188554	1.46001	0.144288	0.466913
171382	1.98858	0.314672	1.75677	0.179119	0.857844	NA
75396	8.11083	-0.576862	0.818329	-0.704927	0.480856	NA
320982	2054.72	-0.215306	0.087965	-2.44764	0.0143796	0.137012
98402	470.354	-0.417417	0.116516	-3.58249	0.000340341	0.011083
347722	4574.2	-0.158839	0.0731626	-2.17104	0.0299281	0.209279
14472	9.09437	0.0826604	0.714804	0.115641	0.907937	NA
208372	5.60449	-0.171757	0.939449	-0.182828	0.854933	NA
74918	96.1073	0.284829	0.321847	0.884981	0.376167	0.715814
12778	186.432	-0.266519	0.194095	-1.37314	0.169709	0.50261
108679	1325.5	0.0561652	0.0676625	0.830079	0.406494	0.732556
12835	100.701	0.0966622	0.21484	0.449925	0.652764	0.87308
171531	1.34875	1.4205	2.10475	0.674901	0.499738	NA
16978	1066.71	-0.133353	0.115447	-1.1551	0.248048	0.597939
329207	1.07633	-1.48923	2.18423	-0.681808	0.49536	NA
51801	558.941	0.252562	0.127407	1.98232	0.0474433	0.26891
67921	551.274	0.027894	0.145622	0.191551	0.848094	0.952234
665783	12.9055	-0.688993	0.564477	-1.22059	0.222243	0.568454
50880	161.618	-0.29834	0.205795	-1.4497	0.147143	0.471081
227357	3.0413	0.76673	1.07714	0.71182	0.476576	NA
227358	4.69034	-1.05207	0.985548	-1.06749	0.285749	NA
67444	684.303	-0.0270232	0.0987128	-0.273755	0.784273	0.929547
55927	377.676	-0.41736	0.141165	-2.95655	0.00311103	0.0507115
18627	568.189	0.0417471	0.13931	0.299671	0.764428	0.920888
74019	263.723	-0.1587	0.136894	-1.15929	0.246338	0.596374
65247	1246.95	-0.297341	0.0708937	-4.19419	2.73851e-05	0.00160592
13345	2.74138	-0.540985	1.50359	-0.359795	0.719001	NA
208727	735.577	-0.109309	0.104695	-1.04407	0.296454	0.64797
67273	1775.18	-0.0241314	0.103888	-0.232283	0.816318	0.94172
66915	1063.17	0.0821528	0.0860061	0.955196	0.339478	0.685535
260301	3.18658	0.856546	1.31705	0.650352	0.515465	NA
14733	2579.27	-0.191559	0.097213	-1.97051	0.0487797	0.272492
241158	3.32047	1.95056	1.55829	1.25173	0.210668	NA
67446	119.023	0.443003	0.178009	2.48866	0.0128226	0.127224
108657	368.458	-0.259035	0.110826	-2.33731	0.0194229	0.161585
100037260	6.37243	-0.00266706	0.973293	-0.00274024	0.997814	NA
23830	1074.03	-0.0121341	0.0967494	-0.125417	0.900193	0.971438
64095	26.6031	-0.754909	0.448227	-1.68421	0.0921407	0.37687
208760	1.25493	1.75011	2.12093	0.825162	0.40928	NA
16560	24679.9	0.0411674	0.0836549	0.492109	0.622642	0.858147
381284	123.95	0.789232	0.254382	3.10254	0.00191866	0.0369048
208777	183.854	0.192912	0.182385	1.05772	0.290184	0.642053
69821	305.111	0.127706	0.151189	0.844677	0.398291	0.728265
269224	77.4661	-0.0574734	0.254093	-0.226191	0.821053	0.943581
66385	1073.67	-0.0102408	0.0785997	-0.130291	0.896336	0.970426
110611	4381.27	0.105111	0.057463	1.8292	0.0673697	0.320878
18000	3092.78	-0.0410407	0.0948676	-0.432611	0.665298	0.879172
227377	126.914	-0.0693377	0.209252	-0.33136	0.740373	0.90966
59041	3684.19	-0.0955256	0.092833	-1.029	0.303478	0.654453
51800	230.302	0.0569846	0.189772	0.300279	0.763964	0.920788
67026	288.142	0.143774	0.12888	1.11557	0.264607	0.615379
66615	932.851	-0.0990719	0.098643	-1.00435	0.315211	0.665092
21915	467.641	0.0887827	0.0937057	0.947463	0.343403	0.689386
66262	149.023	-0.245711	0.164892	-1.49013	0.13619	0.454155
98314	149.492	0.0489832	0.167463	0.292501	0.769903	0.923167
381334	1.60642	-3.44736	1.84022	-1.87334	0.0610212	NA
666009	2.60155	-0.603627	1.19659	-0.504458	0.613939	NA
67698	439.851	0.10019	0.117351	0.853767	0.393234	0.725422
20452	319.825	-0.0845324	0.159924	-0.528579	0.597098	0.843247
100504401	1.07399	-2.43181	1.99888	-1.21658	0.223763	NA
329217	4.02964	-0.213139	1.10523	-0.192846	0.847079	NA
52392	522.511	0.0824628	0.0935871	0.881134	0.378245	0.716856
227399	361.485	-0.16812	0.126831	-1.32554	0.184992	0.523903
252876	77.1299	0.358535	0.245058	1.46306	0.14345	0.466163
18484	3359.04	0.131215	0.0744124	1.76335	0.0778409	0.346157
78603	63.2044	-0.239639	0.386656	-0.619772	0.535408	0.811082
241175	148.211	0.448141	0.203141	2.20606	0.0273801	0.199689
23836	383.793	-0.72584	0.140517	-5.1655	2.39793e-07	3.32621e-05
320311	1141.92	-0.47458	0.133199	-3.56294	0.000366728	0.0117045
100504568	11.5046	-0.210052	0.690501	-0.304202	0.760974	NA
27392	513.969	0.0298725	0.141989	0.210385	0.833367	0.947669
227446	1230.65	-0.191984	0.077277	-2.48436	0.0129784	0.127975
100042023	1.21699	1.30121	1.73953	0.748024	0.454446	NA
21934	14.3214	0.0351221	0.584325	0.0601071	0.95207	0.985313
635504	4.08396	-0.0190661	1.15469	-0.0165118	0.986826	NA
227449	308.413	-0.0812764	0.124307	-0.653835	0.513218	0.798586
626049	4.2635	0.734543	1.09499	0.670822	0.502334	NA
98432	2264.68	-0.0711595	0.0780164	-0.91211	0.361711	0.703489
12043	531.378	-0.0531016	0.138712	-0.382818	0.701855	0.895538
70750	445.903	-0.0424822	0.106204	-0.400006	0.689152	0.889479
20479	892.357	-0.131564	0.0788643	-1.66823	0.0952707	0.381945
20724	17.2885	-0.413519	0.51044	-0.810123	0.417869	0.737222
18788	76.2963	1.82072	1.57793	1.15386	0.248557	0.598511
241197	1.49688	1.15204	1.97029	0.584705	0.558746	NA
20725	37.7283	0.572127	0.34612	1.65297	0.0983368	0.388128
241201	9.72249	0.816462	0.75696	1.07861	0.280763	NA
227485	52.1605	0.903508	0.371664	2.43098	0.0150581	0.140419
319901	365.162	-0.250985	0.133521	-1.87975	0.0601423	0.30241
636808	241.589	0.313427	0.164498	1.90536	0.0567337	0.294789
22099	1946.21	0.0327687	0.0649221	0.504738	0.613743	0.853466
67949	661.494	-0.163065	0.0915387	-1.78138	0.0748506	0.339132
76707	2804.97	-0.0630936	0.0695076	-0.907723	0.364025	0.705729
68204	1.1951	-1.81601	2.36899	-0.766577	0.443333	NA
81879	285.063	0.397763	0.355494	1.1189	0.263182	0.614185
14633	113.424	-0.262198	0.199232	-1.31605	0.188159	0.527474
16324	265.617	-0.506162	0.163739	-3.09128	0.00199295	0.0379793
64143	415.994	0.00864264	0.113345	0.0762506	0.93922	0.981999
226351	149.527	0.195521	0.241981	0.808003	0.419089	0.738065
226352	279.826	0.137743	0.181462	0.759072	0.44781	0.75886
19258	714.163	-0.121907	0.13232	-0.921306	0.356891	0.700204
66343	162.099	-0.315567	0.173033	-1.82374	0.0681916	0.322528
226356	38.4925	0.176279	0.428219	0.411655	0.680592	0.885301
319229	61.3911	0.598914	0.414275	1.44569	0.148263	0.472034
170706	23.6254	0.136579	0.554878	0.246142	0.805572	0.937502
13167	12491.4	0.329208	0.0850497	3.87077	0.000108491	0.00481568
73103	23.5433	0.751039	0.446981	1.68025	0.0929087	0.377869
68428	148.947	0.147792	0.240955	0.613359	0.539639	0.812698
226359	237.831	-0.175351	0.221662	-0.791074	0.428901	0.745262
17167	322.008	0.118581	0.307744	0.385325	0.699997	0.89483
13798	3.33593	0.462125	1.0706	0.431652	0.665995	NA
98452	55.6586	-0.0293451	0.300924	-0.0975168	0.922316	0.976469
72999	457.96	0.315535	0.117692	2.68103	0.00733962	0.0922542
70829	884.583	-0.0196321	0.111982	-0.175315	0.860832	0.957173
15564	73.9518	0.362858	0.217614	1.66744	0.0954269	0.381945
66942	213.811	0.0428234	0.138125	0.310033	0.756536	0.917932
269109	637.167	0.0715731	0.171987	0.416153	0.677298	0.884026
74117	4483.47	-0.038964	0.0695867	-0.559934	0.575524	0.830085
74150	702.618	-0.0460321	0.111103	-0.414318	0.678641	0.884265
72585	89.507	0.101774	0.208302	0.488589	0.625132	0.859445
210356	351.381	-0.0641246	0.110384	-0.580924	0.561292	0.82389
107895	942.139	0.014756	0.154062	0.0957797	0.923696	0.976494
667090	28.7129	-0.827127	0.506566	-1.63281	0.102509	0.395504
72160	81.035	-0.330654	0.265647	-1.24471	0.213238	0.5591
266645	1.18739	-0.968972	1.714	-0.565327	0.571852	NA
100502745	14.2352	2.90798	0.670403	4.33767	1.44004e-05	0.000989237
72949	548.88	-0.182089	0.117103	-1.55494	0.11996	0.426746
22625	156.637	0.272092	0.227898	1.19392	0.23251	0.578807
226407	980.448	-0.0507769	0.0800487	-0.634325	0.525869	0.806323
226409	163.933	0.399623	0.16889	2.36618	0.0179729	0.154655
226412	2241.21	-0.0474413	0.0619652	-0.765611	0.443908	0.756109
67812	1985.43	-0.0712794	0.0692187	-1.02977	0.303117	0.654274
226413	2.66506	1.87954	1.34216	1.40038	0.1614	NA
17219	408.021	-0.197781	0.127924	-1.54607	0.122087	0.430196
226414	1448.9	0.06576	0.0679144	0.968277	0.332906	0.680434
12767	364.662	0.115704	0.135284	0.855267	0.392404	0.724909
210417	711.173	-0.00647376	0.134802	-0.0480244	0.961697	0.987557
100042740	4.21014	-0.868932	1.08268	-0.802574	0.422221	NA
13136	174.763	0.356656	0.158785	2.24616	0.0246937	0.187195
12269	20.5202	-0.764868	0.504587	-1.51583	0.129563	0.442175
12270	3.74031	0.988652	1.18022	0.837687	0.402207	NA
18640	1018.83	0.0991576	0.0784193	1.26445	0.206067	0.552342
226418	91.6191	-0.652494	0.249158	-2.61879	0.00882421	0.104055
212439	21.9936	-0.670227	0.421756	-1.58913	0.11203	0.412503
329244	1.13233	-2.52261	2.40637	-1.04831	0.294497	NA
16153	3.51984	-0.102061	1.14713	-0.0889705	0.929105	NA
17164	926.716	-0.0633699	0.103862	-0.610133	0.541774	0.813619
226419	199.602	0.171178	0.155218	1.10282	0.270104	0.620723
16865	438.073	0.125311	0.100942	1.24142	0.214452	0.560045
54354	196.84	-0.353503	0.181643	-1.94615	0.0516373	0.28142
56489	77.3821	0.450138	0.308176	1.46065	0.144111	0.466729
14270	3547.44	-0.12289	0.0731988	-1.67885	0.0931822	0.378312
108900	56.7775	0.132322	0.286473	0.461899	0.644153	0.868587
226421	94.6488	0.381328	0.267429	1.42591	0.153896	0.479606
320718	3.44476	0.521912	1.13183	0.461123	0.64471	NA
212933	26.7026	0.386357	0.472389	0.817879	0.413426	0.735905
98396	2260.07	0.0823695	0.0846513	0.973045	0.330531	0.6775
226422	269.914	0.379774	0.162147	2.34216	0.0191726	0.160618
98415	1957.07	-0.302196	0.0982003	-3.07734	0.00208857	0.0393617
212980	8.64385	0.891442	0.867813	1.02723	0.304313	NA
13714	204.887	0.0418963	0.180977	0.231501	0.816926	0.942023
213006	82.734	-0.00215621	0.231586	-0.00931065	0.992571	0.997989
18557	31.5358	0.0338083	0.401682	0.0841668	0.932924	0.979431
213409	12.1685	0.541826	0.621463	0.871856	0.383287	0.719867
213417	252.23	0.0268297	0.135279	0.198329	0.842788	0.950368
74137	69.7341	0.455751	0.327412	1.39198	0.163929	0.49383
68875	2701.48	-0.00296703	0.109137	-0.0271863	0.978311	0.993672
213452	1001.6	-0.0408092	0.0810909	-0.503252	0.614787	0.853684
213464	652.829	0.150261	0.115956	1.29585	0.195028	0.537436
74626	31.2558	0.0628376	0.388279	0.161836	0.871435	0.960523
21367	6479.65	0.0374507	0.108652	0.344686	0.73033	0.906301
269116	5905.56	0.0679611	0.0864235	0.786373	0.431649	0.746789
16980	3367.84	-0.148387	0.106201	-1.39724	0.162343	0.492008
17248	477.819	0.0227201	0.109517	0.207458	0.835653	0.948479
240752	259.946	-0.110866	0.127115	-0.872169	0.383116	0.719867
108954	3885.68	-0.118314	0.089284	-1.32514	0.185125	0.524163
240753	1317.16	-0.119757	0.0934826	-1.28106	0.200171	0.543031
100502933	4.71405	-0.453944	1.11009	-0.408924	0.682595	NA
68338	6.01803	0.646724	0.930403	0.695101	0.486992	NA
280287	1.46064	1.32652	2.2901	0.579242	0.562426	NA
19701	3.73508	1.82251	1.21046	1.50563	0.132162	NA
214253	79.6138	0.38218	0.236662	1.61488	0.106337	0.403582
20668	56.2304	0.228233	0.242074	0.942827	0.345769	0.690944
20643	521.015	-0.0655106	0.0997421	-0.6568	0.51131	0.797733
70579	1686.26	-0.37556	0.0693687	-5.41396	6.16446e-08	9.88094e-06
667118	329.659	-0.514868	0.17224	-2.98924	0.00279674	0.0475731
240754	1.94292	0.920162	1.78809	0.514605	0.606829	NA
381290	1388.45	0.167354	0.0852009	1.96423	0.0495038	0.274881
269120	7.58155	0.294194	0.71198	0.413206	0.679456	NA
116847	571.055	0.397822	0.176482	2.25418	0.0241847	0.185066
100502984	1.25325	1.1333	2.32153	0.488169	0.62543	NA
14264	314.706	0.80776	0.533328	1.51456	0.129883	0.442849
100502999	1.56147	0.480389	1.81477	0.26471	0.791233	NA
12227	1129.65	-0.125823	0.128128	-0.982008	0.326096	0.673757
71884	1.14315	1.05221	2.46272	0.427255	0.669194	NA
12654	280.822	0.436664	0.473408	0.922384	0.356328	0.699944
53311	6.2505	-0.411228	0.946996	-0.434245	0.664111	NA
11539	3809.02	-0.0302038	0.0817414	-0.369505	0.711751	0.900046
17928	1.82845	-1.11987	1.62232	-0.69029	0.490012	NA
68507	654.604	-0.471999	0.175825	-2.68448	0.00726425	0.0916834
57439	1990.57	0.149963	0.0695629	2.15579	0.0311	0.213565
72017	383.273	-0.320965	0.141586	-2.26692	0.0233948	0.181059
72674	1347.92	0.19483	0.0741088	2.62897	0.00856441	0.101701
240756	781.65	-0.0851324	0.0854337	-0.996474	0.31902	0.668436
98710	656.824	-0.0459119	0.101186	-0.453737	0.650018	0.871807
100503055	3.65721	-1.88177	1.16222	-1.61911	0.105423	NA
75605	2230.81	-0.239082	0.0813892	-2.93752	0.00330848	0.0528213
20980	27.1182	1.11228	0.508619	2.18687	0.0287524	0.205847
329251	665.481	-0.110961	0.108294	-1.02463	0.30554	0.6563
67196	85.9892	0.273751	0.29335	0.933191	0.350721	0.695656
329252	3.2868	0.83691	1.20184	0.696359	0.486204	NA
13924	35.9938	0.131074	0.345656	0.379202	0.704538	0.8979
100038590	1.8394	-0.467331	1.55157	-0.301198	0.763264	NA
320139	3.86218	2.00918	1.34532	1.49346	0.135318	NA
68724	6715.3	-0.00551566	0.0682726	-0.0807887	0.93561	0.980282
171469	778.333	0.386807	0.293406	1.31833	0.187393	0.526616
215615	608.017	0.0668317	0.0961152	0.695329	0.486849	0.781577
21854	823.252	0.0446921	0.0814297	0.548843	0.583113	0.834248
93689	14.8325	0.891509	0.531837	1.67628	0.093683	0.379094
77552	1394.52	0.101445	0.0886678	1.1441	0.252582	0.602898
226432	2515.04	-0.17221	0.06607	-2.60648	0.00914788	0.106352
215690	14155.5	-0.0602791	0.0801322	-0.752245	0.451904	0.760962
13007	802.032	0.332084	0.0971583	3.41797	0.000630897	0.0172048
27280	673.329	0.287808	0.136676	2.10578	0.0352237	0.228086
21952	2.10266	-0.387044	1.53702	-0.251814	0.801185	NA
16763	2.05686	-0.583606	1.72219	-0.338874	0.734705	NA
21956	3.24096	1.51608	1.10564	1.37122	0.170307	NA
66241	1176.53	-0.0509897	0.0819206	-0.622428	0.53366	0.809612
12292	6.88334	0.0744939	0.94945	0.07846	0.937462	NA
16565	4381.09	-0.00426684	0.113387	-0.0376307	0.969982	0.991049
76422	3.71124	0.0456171	0.954069	0.0478132	0.961865	NA
67313	40.7091	0.365063	0.354485	1.02984	0.303085	0.654274
383563	79.3779	0.161234	0.242854	0.663913	0.506746	0.795551
67886	5156.4	-0.056004	0.0643301	-0.870573	0.383988	0.72032
320054	4.25898	1.56342	0.937401	1.66783	0.0953498	NA
67997	118.072	0.399703	0.184078	2.17138	0.0299022	0.2092
381293	44.0981	0.0319368	0.370559	0.0861854	0.931319	0.978842
226442	618.023	-0.165166	0.106176	-1.55559	0.119805	0.426636
100503460	4.49474	0.476057	1.10556	0.430604	0.666756	NA
320138	1.85369	-0.871396	2.10191	-0.414574	0.678454	NA
19264	85.0879	0.0648829	0.226061	0.287015	0.774101	0.925167
59125	860.776	0.2381	0.115171	2.06736	0.0387002	0.240434
16876	254.297	-0.252426	0.125734	-2.00763	0.0446831	0.260444
69549	106.4	-0.155722	0.246757	-0.631072	0.527993	0.806958
329260	216.264	-0.105437	0.149178	-0.706787	0.479699	0.777549
170788	20.5259	-0.37252	0.501094	-0.743413	0.457232	0.764137
226470	758.677	0.0937227	0.113666	0.824542	0.409632	0.733989
12316	258.466	-0.384927	0.157881	-2.43809	0.0147651	0.139195
12628	22.595	0.941947	0.413712	2.27682	0.0227971	0.177856
240776	252.094	-0.130394	0.14448	-0.902504	0.366789	0.707323
214498	428.399	-0.072595	0.110113	-0.659276	0.509719	0.796749
26878	2163.18	0.0441689	0.0901997	0.489679	0.624361	0.859128
69367	853.547	-0.138248	0.075893	-1.82161	0.0685138	0.32339
20822	2209.6	0.0296152	0.0973788	0.304124	0.761034	0.92006
56207	484.565	0.050404	0.10011	0.503488	0.614621	0.853684
19735	1195	0.0346419	0.121304	0.28558	0.7752	0.925442
246709	4.87918	0.771627	0.904474	0.853122	0.393592	NA
50778	1.71864	-1.14139	1.7206	-0.663368	0.507095	NA
215378	39.899	0.378724	0.427332	0.886252	0.375482	0.715495
18783	40.0473	0.246453	0.353281	0.697611	0.48542	0.780416
19225	345.103	0.20317	0.495013	0.410434	0.681487	0.885685
100043257	90.6397	-0.164091	0.224946	-0.729465	0.465717	0.768436
100043261	5.46255	-0.737422	1.12437	-0.655855	0.511918	NA
226499	888.57	0.18654	0.0833342	2.23846	0.025191	0.188882
108989	3248.41	0.00257383	0.0709726	0.0362651	0.971071	0.991483
96875	8.61035	0.358411	0.638938	0.560948	0.574833	NA
545370	24.3197	0.539181	0.46963	1.1481	0.250928	0.601909
117198	3736.04	0.0626341	0.0757312	0.827059	0.408204	0.732705
66875	146.664	0.00112272	0.161452	0.0069539	0.994452	0.998189
98685	312.264	0.0883137	0.129831	0.680219	0.496366	0.788029
19821	830.287	0.00982479	0.0932525	0.105357	0.916093	0.975293
100503012	1.51081	-2.29042	2.04225	-1.12152	0.262068	NA
63913	62.1745	0.582292	0.284663	2.04555	0.0408004	0.248349
66967	1316.8	-0.0303951	0.102313	-0.297079	0.766407	0.921861
69399	1270.94	-0.404014	0.0792637	-5.09709	3.44921e-07	4.4427e-05
66637	174.821	0.0443656	0.160693	0.276089	0.78248	0.928905
269132	63.6285	0.151672	0.304106	0.498748	0.617957	0.85565
19731	1712.62	0.0155073	0.0822695	0.188493	0.85049	0.953167
100861876	94.042	0.0469833	0.274578	0.171111	0.864136	0.958827
67771	4573.02	-0.128376	0.0830915	-1.54499	0.122348	0.430671
17970	50.3622	0.183107	0.282666	0.647783	0.517125	0.800778
226517	1919.14	0.00477926	0.0647666	0.0737921	0.941176	0.982103
226518	2081.47	-0.211108	0.0726109	-2.90738	0.00364468	0.0565356
16782	28.6248	0.999025	0.471789	2.11752	0.0342153	0.225384
226519	1786.81	0.0780806	0.106898	0.730423	0.465132	0.768436
71836	4.71755	-0.832047	0.938531	-0.886542	0.375326	NA
13211	4579.69	-0.0372929	0.0551601	-0.676084	0.498987	0.789511
74091	83.3419	0.83064	0.216527	3.83619	0.000124959	0.00530192
67792	245.511	-0.0906343	0.193367	-0.468716	0.639273	0.865923
19734	180.683	-0.0709469	0.201914	-0.351372	0.725309	0.905038
24014	229.883	0.404192	0.157287	2.56978	0.0101762	0.112492
240816	19.1213	0.93488	0.549207	1.70224	0.0887108	0.369313
240817	6.81347	0.281885	0.903228	0.312086	0.754975	NA
14645	7831.35	0.0753977	0.0634486	1.18833	0.234704	0.582345
12290	1923.77	-0.104838	0.108964	-0.962133	0.335983	0.683045
15939	1047.28	-0.21957	0.12041	-1.82352	0.068225	0.322528
15064	115.385	0.0945747	0.222146	0.425732	0.670303	0.880449
58244	1039.49	-0.102291	0.0970441	-1.05407	0.291851	0.643896
207792	44.0388	-0.149906	0.321351	-0.466489	0.640866	0.866703
100503411	1.44314	-0.56256	1.91941	-0.29309	0.769453	NA
19775	4436.74	-0.133908	0.0983209	-1.36195	0.173214	0.509023
433367	1.79536	1.1066	1.96058	0.564427	0.572463	NA
72482	588.961	-0.201128	0.123518	-1.62833	0.103454	0.397978
104009	470.135	0.0788449	0.130089	0.606083	0.54446	0.815232
74081	1133.74	-0.0295596	0.090014	-0.328389	0.742617	0.910445
208263	1071.85	0.0133864	0.102686	0.130363	0.896279	0.970426
240832	1854.76	-0.0474216	0.0820582	-0.577902	0.56333	0.825231
329274	251.81	-0.15637	0.198797	-0.786581	0.431527	0.746789
214575	19.6608	-0.414946	0.465284	-0.891812	0.372494	0.713368
170484	1.91486	-0.439173	1.62136	-0.270867	0.786494	NA
77352	11.7486	1.16196	0.800192	1.4521	0.146475	NA
20652	531.22	0.091564	0.157135	0.582709	0.560089	0.823201
11352	2090.81	-0.318613	0.0733902	-4.34136	1.41605e-05	0.000984715
30935	491.994	0.360663	0.160279	2.25022	0.024435	0.185956
215015	1263.58	0.0514025	0.0684014	0.751483	0.452362	0.761111
78255	1920.14	-0.155436	0.0715099	-2.17363	0.029733	0.208885
72713	7.41549	0.0899456	0.862416	0.104295	0.916935	NA
226525	1059.82	-0.0744338	0.113144	-0.657867	0.510624	0.797473
69953	282.842	0.129723	0.12773	1.0156	0.30982	0.660797
226527	82.1798	0.225594	0.3303	0.682996	0.494609	0.786766
89867	25.39	-0.455427	0.442059	-1.03024	0.302897	0.654274
240843	1642.47	-0.281096	0.118155	-2.37904	0.0173579	0.15221
11899	5376.54	0.0902601	0.0591133	1.5269	0.126785	0.438208
23850	36.3459	-0.848225	0.391342	-2.16748	0.0301986	0.210457
26374	1021.23	-0.0335316	0.0983768	-0.340848	0.733218	0.906837
21960	736.389	-0.0991009	0.119714	-0.827816	0.407775	0.732556
67647	77.3677	-0.185125	0.284275	-0.651216	0.514907	0.80009
329278	2.91303	0.623175	1.39619	0.446339	0.655352	NA
64659	406.065	-0.172386	0.126193	-1.36605	0.171923	0.506874
12301	1876.06	0.131289	0.0809472	1.62191	0.104822	0.400677
29809	3196.69	-0.143169	0.0877445	-1.63166	0.102752	0.396123
620246	4.72109	2.66797	1.26273	2.11285	0.0346134	NA
620750	3.57839	-2.70746	1.31579	-2.05767	0.0396216	NA
381305	981.979	-0.155865	0.137249	-1.13563	0.256111	0.606178
11905	2.68861	0.870178	1.13616	0.765894	0.443739	NA
240869	56.0361	-0.710199	0.282754	-2.51172	0.0120144	0.122922
14455	1497.5	-0.15733	0.0671996	-2.34124	0.0192197	0.160732
100217446	7.2841	0.654181	0.768945	0.850751	0.394908	NA
226539	297.82	-0.26655	0.158464	-1.68208	0.0925529	0.377593
70454	128.857	-0.0408035	0.214021	-0.190652	0.848799	0.95228
226541	354.637	-0.0840767	0.128187	-0.655888	0.511896	0.797733
73844	287.427	0.440665	0.141726	3.10927	0.00187548	0.0365124
11758	8725	0.375002	0.181567	2.06536	0.0388891	0.2414
240873	6.1925	-0.115586	0.975285	-0.118515	0.90566	NA
14103	2.55987	2.05277	1.28618	1.59602	0.110484	NA
226551	1255.3	-0.0224232	0.0811092	-0.276457	0.782197	0.928871
67292	217.584	-0.135818	0.192908	-0.704059	0.481396	0.778805
103967	2954.94	-0.0461492	0.0739322	-0.62421	0.532489	0.809109
72753	1.38082	-1.16364	1.59268	-0.730617	0.465013	NA
474332	3.32028	-0.956335	1.20424	-0.794137	0.427116	NA
71449	218.447	-0.0342944	0.153268	-0.223754	0.822949	0.944374
53330	743.192	-0.285005	0.0816794	-3.48932	0.000484256	0.0141701
17926	1.41419	0.420641	1.69463	0.24822	0.803964	NA
226562	5814.44	-0.104773	0.0579511	-1.80795	0.0706144	0.32882
14261	31.3625	0.315066	0.452596	0.696132	0.486346	0.781295
55990	4.24502	0.19488	1.32682	0.146877	0.883229	NA
18933	229.638	0.0437688	0.357275	0.122507	0.902497	0.972109
98376	143.274	-0.0348525	0.186961	-0.186416	0.852118	0.953515
240879	6.21692	-0.755428	0.876684	-0.861688	0.388859	NA
16579	5558.27	-0.014402	0.0721883	-0.199506	0.841867	0.950217
240880	238.883	-0.12958	0.130131	-0.995769	0.319362	0.668862
381306	35.4987	-0.0268637	0.314268	-0.0854803	0.93188	0.978939
69962	42.6693	-0.0174048	0.326504	-0.0533065	0.957488	0.986711
20339	5.43564	-1.14523	0.952019	-1.20295	0.228996	NA
14067	41.4708	1.94759	0.823135	2.36606	0.0179783	0.154655
116914	416.581	0.179112	0.125969	1.42187	0.155063	0.481303
74895	299.731	0.0873745	0.155386	0.562306	0.573907	0.829426
66352	410.73	0.224435	0.111253	2.01733	0.0436611	0.256874
171567	558.481	-0.105226	0.0896215	-1.17411	0.24035	0.590364
11931	15584.4	0.0595463	0.0916531	0.649692	0.515891	0.800431
56429	7.7405	0.382798	0.909933	0.420688	0.673983	NA
433374	197.985	-0.145148	0.195895	-0.740949	0.458724	0.765301
108735	725.356	0.207867	0.175256	1.18607	0.235594	0.583864
226591	1219.96	0.0302466	0.0812643	0.3722	0.709744	0.899569
240888	165.831	0.252564	0.159947	1.57905	0.114324	0.4173
74106	1927.22	-0.0515041	0.0893514	-0.576423	0.56433	0.825745
70456	1158.42	0.0700872	0.0905341	0.774152	0.438841	0.752671
271639	6.55686	-0.820841	0.830607	-0.988243	0.323034	NA
68481	1323.32	-0.176468	0.0903155	-1.95391	0.0507119	0.278481
226594	34.3657	0.484666	0.361485	1.34076	0.179997	0.517157
433375	653.962	0.0588688	0.0995469	0.591367	0.554274	0.820313
12503	3.57968	0.806532	1.13408	0.711177	0.476975	NA
18986	242.73	-0.356973	0.168732	-2.11562	0.0343773	0.225509
240892	2.65859	-2.70471	1.62718	-1.66221	0.0964714	NA
100039795	1313.4	0.154283	0.125485	1.22949	0.218887	0.565184
100503318	27.0185	-0.0690134	0.413861	-0.166755	0.867563	0.959288
27878	547.343	-0.0465433	0.107601	-0.432553	0.66534	0.879172
71592	1283.77	-0.0421559	0.0720116	-0.585404	0.558276	0.822141
100503962	33.1285	-0.127208	0.355174	-0.358155	0.720227	0.902182
226610	578.394	-0.304839	0.108537	-2.80862	0.00497542	0.0705062
80914	582.159	-0.119112	0.105037	-1.134	0.256793	0.606896
68944	671.968	0.214409	0.101095	2.12087	0.0339327	0.224445
56752	557.42	-0.0221031	0.100434	-0.220076	0.825812	0.945416
66447	980.828	-0.149271	0.100569	-1.48427	0.137739	0.456996
240899	1.96652	0.340258	1.58424	0.214776	0.829942	NA
20183	155.9	-0.202876	0.19374	-1.04715	0.295029	0.646562
110648	85.1037	0.668824	0.273007	2.44984	0.0142919	0.136282
18514	2560.89	-0.0365855	0.0716495	-0.510618	0.609619	0.850543
66977	183.379	0.0245133	0.155098	0.15805	0.874417	0.962119
19737	37.5668	0.155687	0.308701	0.50433	0.614029	0.853617
100862094	33.477	0.451874	0.415668	1.0871	0.276991	0.627158
19736	6044.43	0.20369	0.121677	1.67402	0.0941262	0.379716
78465	307.696	-0.00635099	0.18994	-0.0334368	0.973326	0.992332
15490	2499.57	0.0459692	0.0769966	0.597029	0.550488	0.818357
67303	18.0383	-0.0835405	0.533318	-0.156643	0.875526	0.962281
18214	422.283	0.202809	0.172769	1.17387	0.240448	0.590364
107652	723.451	0.0116836	0.0862551	0.135454	0.892253	0.969475
16589	1305.99	-0.239628	0.0997744	-2.4017	0.0163189	0.147069
622708	1.68343	-0.884162	1.65404	-0.534547	0.592963	NA
26904	1.30861	-2.53378	1.95524	-1.29589	0.195012	NA
665574	306.862	0.138351	0.186127	0.743316	0.45729	0.764146
76925	2.57855	-1.57698	1.76514	-0.893399	0.371643	NA
70729	229.968	-0.170565	0.148607	-1.14776	0.251066	0.601953
320078	273.068	0.0584533	0.335368	0.174296	0.861633	0.957485
226641	1109.33	-0.0729361	0.105617	-0.690573	0.489834	0.783067
80915	112.728	-0.0894504	0.239475	-0.373527	0.708756	0.899435
14130	21.9628	0.139899	0.491894	0.284408	0.776098	0.925986
246256	5.2761	-0.604742	1.23418	-0.489997	0.624136	NA
14131	21.4272	-0.0882637	0.460681	-0.191594	0.84806	0.952234
75472	162.864	0.974749	0.252222	3.86465	0.00011125	0.00490792
66052	1883.18	0.0604011	0.0676939	0.892269	0.372249	0.713345
66425	492.121	0.429602	0.159685	2.69031	0.00713849	0.0905716
12355	16.962	-0.491199	0.526668	-0.932654	0.350998	0.69605
641376	669.442	-0.0893332	0.112607	-0.79332	0.427592	0.744748
11807	13.9723	-0.182793	0.653471	-0.279727	0.779687	0.927309
14127	76.7419	0.124594	0.313422	0.397527	0.690979	0.890736
226646	2526.41	0.0807004	0.0666513	1.21079	0.225978	0.572423
240913	43.8148	-0.158439	0.293567	-0.539704	0.589401	0.838135
57370	678.546	0.0249966	0.0971587	0.257276	0.796966	0.934492
19044	185.935	0.163485	0.148164	1.1034	0.269852	0.620591
30941	338.846	-0.00709058	0.11662	-0.0608009	0.951518	0.985313
66155	676.269	0.0104277	0.096895	0.107618	0.914299	0.975207
100504072	8.20958	-0.434344	0.96546	-0.449883	0.652795	NA
21945	478.073	0.0376658	0.101064	0.372691	0.709379	0.899435
27045	314.72	0.0223888	0.112021	0.199863	0.841587	0.950203
18637	843.181	-0.035498	0.117719	-0.301549	0.762996	0.920722
68874	193.189	-0.125431	0.14089	-0.890277	0.373317	0.714064
71740	11.0463	0.253966	0.644365	0.394134	0.693482	NA
226652	34.7435	-0.204904	0.354264	-0.578393	0.562998	0.825165
22278	972.02	-0.182577	0.0910844	-2.00448	0.0450184	0.261237
226654	11.3473	-0.186282	0.699789	-0.266197	0.790088	NA
16456	19.8967	0.824391	0.469154	1.75719	0.0788862	0.348656
56009	52.2594	0.0132878	0.315065	0.0421748	0.966359	0.989896
18106	11.2194	0.324845	0.639148	0.508246	0.611281	NA
17085	38.5377	-0.165114	0.358612	-0.460425	0.645211	0.868915
75345	8.8789	0.0728945	0.77524	0.0940283	0.925087	NA
12506	19.8716	-0.470291	0.467204	-1.00661	0.314124	0.663734
100041098	86.2319	-0.234468	0.224075	-1.04638	0.295385	0.646628
12523	19.0328	0.48066	0.509825	0.942794	0.345787	0.690944
93840	303.001	-0.172614	0.115165	-1.49884	0.133915	0.450528
18071	4.72988	0.667267	0.960253	0.694887	0.487126	NA
59287	1608.49	-0.0595489	0.067183	-0.886368	0.375419	0.715495
12847	5121.46	-0.0264377	0.0516137	-0.512223	0.608495	0.849985
19298	2226.68	-0.103276	0.0717651	-1.43908	0.150128	0.474064
98193	1795.02	-0.0622575	0.066774	-0.932361	0.35115	0.696123
18611	20926.7	0.0944958	0.0839155	1.12608	0.26013	0.610997
12372	57.1296	0.56958	0.344102	1.65527	0.0978706	0.387241
27222	2.41295	-1.90066	1.62202	-1.17179	0.241283	NA
98660	15900.7	0.120027	0.079452	1.51069	0.130868	0.443898
140559	2138.09	-0.131175	0.0795968	-1.648	0.0993534	0.390084
16524	151.675	-0.127003	0.185153	-0.685936	0.492753	0.785378
16513	14936	0.227337	0.108154	2.10196	0.0355564	0.229027
67556	328.456	-0.0748464	0.153087	-0.488913	0.624903	0.859445
98365	22.3052	-0.221473	0.454895	-0.486867	0.626353	0.859975
93842	206.165	-0.0632664	0.200327	-0.315816	0.752142	0.915884
21346	186.404	-0.0484166	0.154308	-0.313766	0.753699	0.916688
71870	86.3795	0.409246	0.287547	1.42323	0.15467	0.480876
71319	5.3731	0.953072	1.17528	0.810935	0.417403	NA
240916	3.38205	1.10969	1.17096	0.947676	0.343295	NA
68440	97.178	-0.43065	0.240234	-1.79263	0.0730328	0.334573
13349	691.786	-0.0452557	0.124215	-0.364334	0.715609	0.901588
94332	6140.1	-0.0896583	0.0949923	-0.943848	0.345247	0.69059
383619	28.6501	-0.549867	0.395601	-1.38995	0.164543	0.49421
236312	8.70829	-0.622279	0.696021	-0.894051	0.371294	NA
226691	16.8457	-0.168984	0.542864	-0.311283	0.755586	0.917515
15951	12.0141	0.345124	0.597043	0.578056	0.563227	0.825219
100504287	7.30187	0.785087	0.795694	0.986669	0.323805	NA
100040462	100.926	0.215021	0.223572	0.961755	0.336173	0.683173
15950	96.8522	0.0403469	0.226137	0.178418	0.858395	0.956011
26388	6.72667	0.958358	1.86064	0.515068	0.606506	NA
226695	1.60484	0.102681	2.03371	0.0504894	0.959732	NA
258302	1.13418	0.958355	2.51474	0.381095	0.703133	NA
20739	246.424	0.119122	0.397701	0.299527	0.764538	0.920944
54418	1894.14	0.0576208	0.100727	0.572051	0.567287	0.827393
23893	52.4615	0.200332	0.325984	0.614546	0.538855	0.812184
24012	1083.66	-0.126227	0.100132	-1.2606	0.207454	0.553377
14194	1366.74	0.0165811	0.0935389	0.177264	0.859301	0.956134
13603	51.1398	0.362344	0.287873	1.25869	0.208141	0.554197
12663	333.267	0.0573607	0.138503	0.414146	0.678767	0.884265
26909	47.9258	-0.064796	0.326003	-0.198759	0.842451	0.950286
319455	13.2048	0.257238	0.650026	0.395735	0.692301	0.891231
545389	3067.77	-0.163476	0.0770938	-2.12048	0.0339653	0.224557
76816	589.635	-0.0214124	0.101284	-0.21141	0.832568	0.947669
23797	3469.9	-0.0698914	0.0775087	-0.901723	0.367204	0.707323
30928	9085.09	-0.0428895	0.0754121	-0.568735	0.569536	0.827693
69428	3.63477	1.33944	1.17186	1.143	0.253037	NA
11566	1488.31	-0.0159323	0.0754816	-0.211075	0.832829	0.947669
545391	5.10024	-0.495716	0.989992	-0.500727	0.616563	NA
78825	868.938	0.00358521	0.0973151	0.0368413	0.970612	0.991435
791357	15.6372	-0.163478	0.666639	-0.245228	0.80628	0.937808
666295	38.8748	-0.190314	0.392782	-0.484527	0.628012	0.860667
320110	16.4602	0.079928	0.50947	0.156885	0.875336	0.962281
66359	331.877	0.188599	0.165676	1.13836	0.254971	0.605367
51810	8726.2	-0.168681	0.062351	-2.70535	0.00682329	0.0879591
68226	193.772	0.00982975	0.179345	0.054809	0.956291	0.986238
269152	650.792	-0.297588	0.115186	-2.58355	0.00977897	0.110366
69726	342.002	-0.151172	0.123991	-1.21921	0.222764	0.56918
15278	293.312	0.134107	0.141624	0.946918	0.343681	0.689393
226744	544.216	0.0597441	0.114331	0.522556	0.601283	0.845512
109232	1294.47	0.0700583	0.0711864	0.984153	0.32504	0.673182
226747	935.778	-0.100224	0.0751375	-1.33387	0.182246	0.520031
226751	4886.23	-0.193511	0.061115	-3.16635	0.00154366	0.0323205
67426	215.588	0.0980717	0.150403	0.652061	0.514362	0.799788
19165	387.653	0.116407	0.104755	1.11124	0.266467	0.617151
277333	41.0343	0.466958	0.37181	1.2559	0.209151	0.554892
320404	887.784	0.225388	0.127978	1.76114	0.078214	0.347214
381310	1083.11	-0.338017	0.222515	-1.51907	0.128744	0.440946
11545	1548.87	0.00416236	0.113971	0.0365212	0.970867	0.991454
72568	115.05	-0.0188953	0.174515	-0.108274	0.913779	0.974987
170760	747.261	0.0114844	0.113929	0.100803	0.919707	0.976469
15078	1648.22	-0.100251	0.105419	-0.950985	0.341612	0.687564
208768	663.07	-5.33438e-05	0.0956874	-0.00055748	0.999555	0.99993
100504598	1.36014	0.883237	2.09441	0.421711	0.673236	NA
320202	12.4617	0.157251	0.59787	0.263018	0.792537	0.933079
69051	225.339	0.316533	0.146686	2.1579	0.0309357	0.212817
13590	3.51759	0.384286	1.26328	0.304197	0.760978	NA
208795	123.588	0.432938	0.212199	2.04025	0.0413259	0.249756
13849	3268.36	0.327957	0.1088	3.0143	0.00257573	0.045314
619326	1.15524	2.57924	2.16332	1.19226	0.23316	NA
67459	471.782	-0.355329	0.108081	-3.28761	0.00101041	0.0237785
98417	798.763	0.0793315	0.107177	0.740192	0.459184	0.765713
226757	3713.07	-0.284672	0.0695679	-4.092	4.27663e-05	0.00227656
329307	10.8338	0.304157	0.666737	0.456188	0.648255	NA
72978	824.543	-0.406896	0.114993	-3.53846	0.000402476	0.0124863
403180	25.5048	0.273128	0.424979	0.642686	0.520428	0.803306
240960	9.04168	0.266718	0.734469	0.363144	0.716497	NA
98386	218.471	0.156403	0.187953	0.832139	0.40533	0.732016
13800	1496.5	-0.0531614	0.0754829	-0.704284	0.481256	0.778805
27058	831.803	0.0897796	0.0885883	1.01345	0.310846	0.661494
13244	1369.53	0.082131	0.0782782	1.04922	0.294077	0.646142
67330	1.79569	-2.9703	1.793	-1.65661	0.0975983	NA
67948	777.043	-0.0641935	0.0931208	-0.689357	0.490599	0.783416
209456	688.703	-0.149461	0.0987621	-1.51334	0.130192	0.443274
12334	2079.96	0.164571	0.066066	2.49102	0.0127379	0.127159
96935	515.687	0.103014	0.0977845	1.05348	0.292123	0.643896
53791	1.09839	-0.115664	2.03204	-0.05692	0.954609	NA
68897	94.4565	-0.0242971	0.264685	-0.0917964	0.92686	0.977261
71678	1650.67	-0.165809	0.0785725	-2.11027	0.0348351	0.227184
108909	868.156	-0.104791	0.0980063	-1.06923	0.284967	0.635384
338366	3006.91	-0.144692	0.0752488	-1.92285	0.0544994	0.289084
21339	149.857	0.332665	0.214069	1.55401	0.120183	0.427033
78772	14.2699	0.213412	0.462542	0.461389	0.644519	0.868713
73363	6.54203	0.656282	0.82219	0.798212	0.424748	NA
63953	172.373	-0.807596	0.188813	-4.27723	1.89233e-05	0.00122416
15284	15.775	-0.54891	0.481442	-1.14014	0.254229	0.605
66112	4.72544	-0.280589	0.836818	-0.335305	0.737395	NA
67247	786.179	-0.101993	0.0817142	-1.24817	0.211969	0.558106
226777	73.6025	0.0186926	0.325593	0.0574111	0.954218	0.985663
226778	1668.65	0.036607	0.0860781	0.425276	0.670635	0.880449
98732	1381.58	-0.0460431	0.0737484	-0.624327	0.532413	0.809109
381314	1024.61	0.0605657	0.0739088	0.819465	0.412521	0.73589
387189	1.13597	-0.604745	2.63951	-0.229113	0.818781	NA
23827	878.048	0.0924241	0.0910329	1.01528	0.309971	0.660809
107508	5303.28	-0.057098	0.0651978	-0.875766	0.381157	0.717736
319562	5.3847	-0.206371	0.987339	-0.209017	0.834435	NA
100039138	59.293	-0.40954	0.27636	-1.48191	0.138365	0.457794
226781	271.321	-0.0293134	0.127287	-0.230293	0.817864	0.942343
226791	99.0775	0.196389	0.243278	0.807259	0.419518	0.738224
21808	1178.45	0.296805	0.0747414	3.97109	7.1544e-05	0.00337285
67223	136.444	-0.20046	0.19253	-1.04119	0.297788	0.648939
74717	32.6927	0.959883	0.443391	2.16487	0.0303979	0.211066
67769	220.904	-0.207112	0.145453	-1.42391	0.154471	0.480529
100862400	8.65215	-0.729965	0.908425	-0.80355	0.421657	NA
26381	39.0401	0.089124	0.360668	0.247108	0.804825	0.937165
226823	2174.1	-0.182968	0.0719977	-2.54131	0.0110438	0.117376
16526	919.882	0.1337	0.0972668	1.37457	0.169266	0.501706
100042424	264.868	0.0792124	0.154843	0.511568	0.608954	0.850413
100039307	8.07746	0.158244	0.67369	0.234892	0.814292	NA
108000	482.016	-0.23707	0.123534	-1.91906	0.0549764	0.290283
19250	333.125	0.248388	0.177395	1.40019	0.161455	0.491176
226830	761.709	-0.127409	0.0932461	-1.36637	0.171823	0.506857
19130	1414.46	-0.263664	0.146326	-1.8019	0.0715609	0.330983
100504619	67.71	0.117191	0.237851	0.492707	0.622219	0.857821
320119	622.65	-0.31323	0.105642	-2.96501	0.00302678	0.0500526
52477	780.863	0.0768402	0.0931055	0.825302	0.4092	0.733945
226841	610.092	0.119648	0.0987956	1.21106	0.225871	0.572423
226844	761.097	0.0714892	0.124683	0.573369	0.566395	0.826838
100125339	4.12355	1.10027	1.03462	1.06346	0.287575	NA
75558	4.61335	0.480921	1.05122	0.45749	0.647319	NA
68972	165.718	-0.0475389	0.171487	-0.277215	0.781615	0.928566
381318	45.1169	0.0618893	0.298638	0.207239	0.835824	0.948479
381319	3.81074	-0.678981	1.1777	-0.576533	0.564255	NA
11910	3672.83	0.288216	0.177901	1.62009	0.105212	0.401425
100504360	18.7562	0.311078	0.520437	0.597726	0.550023	0.818256
66208	37.484	0.664943	0.437915	1.51843	0.128907	0.441164
66950	261.543	0.0596043	0.159563	0.373547	0.708741	0.899435
226849	1045.86	-0.067117	0.0818518	-0.819982	0.412226	0.73589
76843	138.46	-0.0258777	0.18814	-0.137545	0.8906	0.968546
77065	436.061	-0.270324	0.107322	-2.5188	0.0117754	0.121947
226856	1670.66	-0.0571532	0.076351	-0.748559	0.454123	0.762186
18005	112.514	0.14247	0.241509	0.589915	0.555247	0.820697
98736	24.0732	0.292746	0.402401	0.727497	0.466921	0.768789
22782	422.069	-0.184774	0.123341	-1.49808	0.134114	0.450709
74023	45.5793	0.157091	0.314243	0.499901	0.617145	0.855229
22033	11.1387	0.671554	0.67694	0.992043	0.321177	NA
100042625	157.427	-0.281412	0.166686	-1.68828	0.0913569	0.374954
214742	190.919	-0.0663399	0.184579	-0.359413	0.719286	0.902182
100038712	86.0749	-0.12083	0.212857	-0.567657	0.570268	0.827693
16510	610.094	-0.248239	0.122439	-2.02744	0.042617	0.253697
226861	11.7028	0.453429	0.539365	0.840672	0.400532	NA
320952	2.51306	-0.802202	1.72667	-0.464595	0.642221	NA
73455	3.92941	-1.4539	1.12859	-1.28824	0.197662	NA
214791	623.193	-0.0197503	0.126135	-0.156581	0.875575	0.962281
100503471	9.12708	1.06421	0.743852	1.43068	0.152523	NA
329324	89.7875	-0.133098	0.222032	-0.599455	0.548869	0.817548
215193	267.151	0.075591	0.119379	0.633203	0.526601	0.806529
54139	2.65155	-0.69521	1.59929	-0.4347	0.66378	NA
319266	82.9404	-0.0725637	0.254412	-0.285221	0.775475	0.925598
215243	9.12223	-0.79722	0.742003	-1.07442	0.282636	NA
15483	125.506	-0.453467	0.200823	-2.25804	0.0239434	0.183971
16780	10.8311	-0.549315	0.70048	-0.784198	0.432924	NA
215303	425.743	-0.405688	0.181252	-2.23826	0.0252043	0.188882
18845	4719.02	-0.212036	0.0853031	-2.48567	0.0129307	0.127678
12490	32.3249	0.568618	0.401736	1.4154	0.15695	0.484143
320400	18.4504	0.175454	0.471988	0.371735	0.71009	0.899842
320977	68.5662	0.147984	0.316423	0.467678	0.640015	0.865971
17221	7.24653	-0.983423	0.913791	-1.0762	0.281837	NA
12946	222.701	-0.268295	0.1701	-1.57728	0.114731	0.417557
12902	6.60917	1.52066	0.776606	1.95809	0.0502196	NA
670558	1.60566	1.87568	1.70487	1.10019	0.271249	NA
76142	1935.4	-0.186986	0.0829331	-2.25466	0.0241545	0.184954
70337	33.4144	-0.563223	0.371932	-1.51432	0.129945	0.442875
213783	578.337	-0.0751065	0.0902183	-0.832497	0.405129	0.732012
270685	246.727	-0.311887	0.154319	-2.02105	0.0432748	0.255539
83397	1667.27	0.170859	0.127757	1.33738	0.181099	0.518566
381990	217.207	0.0847206	0.138902	0.60993	0.541909	0.813737
66084	150.471	-0.0413523	0.185547	-0.222867	0.823639	0.944532
73419	99.6051	-0.102224	0.225595	-0.453131	0.650454	0.872068
100504234	118.965	0.389737	0.226034	1.72424	0.084665	0.361461
13982	1353.65	5.0731	0.276897	18.3212	5.60157e-75	8.08082e-71
64009	1131.42	0.224417	0.119293	1.88122	0.0599416	0.301821
22353	17.9252	0.758219	0.564042	1.34426	0.178864	0.515853
67141	37.7969	-0.140911	0.296612	-0.475068	0.634738	0.863567
108853	103.568	0.0653895	0.265906	0.245912	0.80575	0.937502
56533	949.124	0.0887057	0.0925521	0.958441	0.33784	0.684795
320495	4.20036	1.8402	1.52135	1.20959	0.226438	NA
215748	139.717	-0.0570269	0.179569	-0.317577	0.750806	0.915451
77777	4.7323	-0.428589	1.04071	-0.411825	0.680468	NA
237253	3758.06	-0.0486902	0.0838509	-0.580675	0.561459	0.823969
18537	1980.88	-0.0548316	0.069319	-0.791004	0.428942	0.745262
320642	21.9126	0.118745	0.465263	0.255221	0.798552	0.934966
69912	82.0529	-0.00783711	0.20996	-0.0373266	0.970225	0.99118
407824	61.7923	0.036326	0.253997	0.143017	0.886276	0.967347
16798	1478.3	-0.120764	0.0835567	-1.44529	0.148375	0.472034
23924	231.434	0.151525	0.182647	0.829606	0.406762	0.732556
215751	461.789	0.0308534	0.133693	0.230778	0.817487	0.942169
100503695	6.05639	2.28591	0.957809	2.3866	0.0170048	NA
67418	1038.2	-0.094393	0.0866698	-1.08911	0.276105	0.626556
237256	1.60196	-0.1704	1.45635	-0.117005	0.906856	NA
68652	1465.72	-0.202069	0.0749972	-2.69435	0.00705254	0.0898763
338362	1231.58	-0.0301059	0.107315	-0.280538	0.779065	0.926928
70097	2393.58	0.0964605	0.118182	0.816201	0.414385	0.736093
320825	277.159	0.121921	0.161862	0.753241	0.451305	0.760576
78808	2381.19	-0.12027	0.0719452	-1.67169	0.0945846	0.380915
215772	171.569	0.0945715	0.200699	0.471211	0.63749	0.865639
67844	77.8884	0.169944	0.260334	0.652793	0.51389	0.799286
14816	632.158	-0.110406	0.145296	-0.75987	0.447332	0.758577
268281	955.17	-0.0109357	0.0966534	-0.113144	0.909917	0.973146
71865	506.011	-0.0697784	0.145213	-0.480526	0.630854	0.86124
13853	121.769	0.311558	0.187391	1.66261	0.0963897	0.383506
22288	737.184	0.161777	0.1508	1.07279	0.283365	0.633673
320273	6.79127	-0.457927	0.821053	-0.557731	0.577028	NA
74732	13.5903	0.377967	0.543645	0.695246	0.486901	0.781577
66125	504.793	0.122253	0.102035	1.19815	0.230859	0.576588
22634	2015.71	0.0416772	0.0995102	0.418823	0.675346	0.882929
353258	255.349	0.0386811	0.126108	0.30673	0.759049	0.919024
215789	491.421	0.243412	0.158021	1.54037	0.12347	0.431536
66848	601.927	0.168838	0.102156	1.65274	0.0983841	0.388208
56535	335.195	0.210453	0.134723	1.56211	0.118261	0.42365
66757	74.8577	-0.217494	0.227213	-0.957227	0.338453	0.685157
66253	444.051	-0.0329541	0.117114	-0.281384	0.778416	0.9269
15273	4018.19	-0.136092	0.0667983	-2.03736	0.0416137	0.25076
100504211	8.56291	-0.975064	0.74793	-1.30368	0.192342	NA
215798	605.924	0.0997807	0.150688	0.662169	0.507863	0.795995
100039571	6.49719	1.75768	0.892967	1.96837	0.049026	NA
66201	619.174	-0.191507	0.110983	-1.72556	0.084427	0.361057
18101	12.5907	0.0041263	0.645968	0.00638778	0.994903	0.998189
100504235	3.54577	-0.498525	1.19622	-0.41675	0.676862	NA
17684	927.614	-0.00154736	0.126177	-0.0122634	0.990215	0.997584
378431	44.8044	0.190166	0.331546	0.573575	0.566255	0.826802
380629	931.213	-0.0258212	0.127722	-0.202168	0.839785	0.949258
73112	81.9909	0.145834	0.240915	0.605335	0.544956	0.815263
19707	736.836	-0.0315667	0.0877102	-0.359898	0.718923	0.902182
100045792	7.64967	-0.116425	0.795874	-0.146286	0.883696	NA
215814	53.36	0.270161	0.28506	0.947733	0.343265	0.689386
215819	1087.36	-0.0992517	0.078498	-1.26439	0.206092	0.552342
56016	59.7109	-0.0334965	0.331948	-0.100909	0.919623	0.976469
215821	956.818	-0.136055	0.100604	-1.35238	0.176255	0.512745
237300	5.82754	2.1803	0.989631	2.20314	0.027585	NA
73968	1.86605	-2.85588	1.82659	-1.5635	0.117934	NA
64058	100.168	1.67298	0.341773	4.89499	9.83095e-07	0.000106633
21929	40.18	0.0508216	0.341238	0.148933	0.881607	0.964878
15979	616.324	0.305189	0.167223	1.82504	0.0679947	0.322343
76157	1.66351	-1.64795	1.64625	-1.00103	0.316811	NA
18634	323.307	0.0376847	0.138067	0.272946	0.784895	0.929671
26408	627.796	-0.302377	0.120368	-2.51209	0.0120017	0.122879
17761	258.026	-0.121342	0.126967	-0.955699	0.339224	0.685535
621697	4.18787	-0.533201	1.13141	-0.47127	0.637448	NA
72567	2796.21	-0.165731	0.055762	-2.97212	0.0029575	0.049416
71804	32.6137	-0.138979	0.344504	-0.403417	0.686641	0.887782
29863	126.627	-0.315354	0.232292	-1.35758	0.174597	0.511108
52906	2835.23	-0.0824575	0.0668766	-1.23298	0.217583	0.563832
17863	71.8731	0.593734	0.266237	2.2301	0.025741	0.191808
56422	1472.61	-0.0385817	0.0687276	-0.561371	0.574545	0.829668
73990	1.93899	-2.04526	1.60562	-1.27381	0.20273	NA
237320	6.72316	0.0613443	0.815062	0.0752634	0.940005	NA
67692	1.49367	0.596573	1.87831	0.317611	0.75078	NA
20393	1990.74	-0.0053709	0.0873857	-0.061462	0.950991	0.985313
319887	23.1474	1.37007	0.48591	2.8196	0.00480829	0.0690078
379043	5.78801	1.05367	0.879259	1.19836	0.230776	NA
667281	22.5905	1.02965	0.473885	2.17278	0.0297972	0.208885
606736	2.84592	0.459914	1.46513	0.313907	0.753592	NA
56554	6.90003	0.0273674	0.784444	0.0348877	0.972169	NA
100038752	6.37467	1.22773	0.964015	1.27356	0.202819	NA
353169	105.823	1.20726	0.302847	3.98639	6.70867e-05	0.00321526
237336	1424.79	-0.116541	0.080354	-1.45035	0.146961	0.470916
14051	180.195	0.262742	0.163311	1.60884	0.10765	0.405791
20042	2239.96	-0.185514	0.0680691	-2.72537	0.00642295	0.0843107
100529074	3.31919	0.54437	1.2571	0.433036	0.664989	NA
100529075	3.02916	-1.15646	1.32896	-0.870195	0.384194	NA
76306	331.126	0.417316	0.20562	2.02955	0.0424024	0.253081
26464	3.60466	0.612664	1.00208	0.61139	0.540941	NA
22361	3.83461	0.686035	1.14246	0.600489	0.54818	NA
53331	2496.27	0.00289572	0.0843452	0.0343318	0.972613	0.992145
59012	7.26927	0.00344143	1.01459	0.00339195	0.997294	NA
14219	2288.39	0.0406511	0.313629	0.129615	0.896871	0.970685
18605	40.0939	-0.0679583	0.33779	-0.201185	0.840554	0.949482
209558	2.1198	0.566053	1.70444	0.332104	0.739811	NA
70208	496.521	-0.0457178	0.0987093	-0.463156	0.643253	0.868222
432442	305.847	-0.169809	0.12714	-1.3356	0.181679	0.519298
13822	908.414	-0.0667712	0.124288	-0.537229	0.591109	0.838975
100504474	1.93408	3.03629	2.07241	1.4651	0.142893	NA
215866	5.87194	-1.29645	1.1112	-1.16671	0.243327	NA
77220	359.769	-0.391141	0.16589	-2.35783	0.0183822	0.15647
100040851	1.30593	0.912506	2.12921	0.428566	0.668239	NA
268288	4.24271	0.679752	1.00218	0.678272	0.497599	NA
237339	448.92	0.0229005	0.120197	0.190525	0.848898	0.95228
73910	339.48	-0.0484505	0.138183	-0.350625	0.72587	0.905126
16773	581.654	-0.056444	0.125448	-0.449939	0.652754	0.87308
100040961	2.84135	0.158959	1.53624	0.103472	0.917588	NA
19272	815.395	0.180364	0.0839589	2.14824	0.0316947	0.215393
114676	2.49891	1.46494	1.34254	1.09117	0.2752	NA
67412	2338.47	-0.000572451	0.0839496	-0.00681898	0.994559	0.998189
212448	2801.99	-0.0899037	0.0722681	-1.24403	0.213489	0.559309
52665	241.728	0.252351	0.198803	1.26935	0.204315	0.550455
68031	1062.78	-0.0902248	0.107855	-0.836542	0.40285	0.730475
72780	131.466	-0.118461	0.170999	-0.692761	0.48846	0.78264
100504540	1.36809	-2.69811	1.89448	-1.42419	0.15439	NA
66311	96.7273	0.035678	0.213311	0.167258	0.867167	0.959288
73681	72.456	-0.30384	0.270016	-1.12526	0.260477	0.611173
100504586	387.618	-0.278471	0.121046	-2.30054	0.0214175	0.172032
66847	100.593	-0.512406	0.254689	-2.01188	0.0442322	0.258756
211329	853.856	-0.0898451	0.10649	-0.843692	0.398841	0.728265
15214	33.2788	0.817329	0.354102	2.30817	0.0209894	0.169572
69692	226.851	0.369435	0.155578	2.3746	0.0175681	0.153227
21987	266.893	0.160213	0.146328	1.09489	0.273564	0.623351
100041294	1.95695	-0.369834	1.51435	-0.244219	0.807061	NA
268291	1082.19	0.108908	0.123716	0.880305	0.378694	0.716856
432450	991.756	-0.185994	0.0815688	-2.28021	0.0225954	0.177346
76757	1.91124	1.08525	1.75667	0.617788	0.536715	NA
215890	97.8266	0.358073	0.262097	1.36619	0.17188	0.506857
212892	503.633	0.171323	0.184137	0.930407	0.35216	0.69669
72580	98.3513	0.0448621	0.227945	0.196811	0.843976	0.950766
414093	305.249	-0.267823	0.126079	-2.12424	0.0336499	0.223393
66521	517.876	-0.0318535	0.109589	-0.290662	0.77131	0.924157
692132	1.12827	-0.970965	1.79911	-0.53969	0.589411	NA
103511	38.7035	0.350904	0.347989	1.00838	0.313274	0.663169
212898	125.532	-0.3913	0.195897	-1.99748	0.0457731	0.263707
22110	3144.02	-0.0814624	0.0742468	-1.09719	0.27256	0.623214
72480	7024.95	-0.152474	0.0786231	-1.9393	0.0524643	0.284209
319638	44.2832	0.630943	0.337799	1.86781	0.0617886	0.306185
12813	46.551	1.30549	0.776095	1.68212	0.0925448	0.377593
14302	10.454	0.606667	0.834493	0.726988	0.467233	NA
100041585	25.9618	0.355243	0.442254	0.803255	0.421828	0.740116
319415	24.4194	-0.033476	0.572081	-0.0585162	0.953337	0.985313
15182	2062.31	-0.0982418	0.0805358	-1.21985	0.22252	0.568766
17118	4048.12	-0.345016	0.0753587	-4.57831	4.6874e-06	0.000397768
16775	59.934	0.53902	0.317287	1.69884	0.0893489	0.370494
66337	139.151	-0.0500569	0.205034	-0.24414	0.807122	0.938024
71924	31.2987	-0.131204	0.332939	-0.394077	0.693524	0.891747
327743	3.38328	3.17196	1.52543	2.07939	0.0375814	NA
14360	5406.95	-0.109005	0.0861619	-1.26511	0.205831	0.552342
100504626	10.0827	-0.761609	0.781816	-0.974154	0.32998	NA
103213	74.3446	-0.149641	0.241866	-0.618694	0.536118	0.811291
327744	215.141	-0.0630503	0.136799	-0.460897	0.644872	0.868864
19714	3527.4	-0.338845	0.0621318	-5.45364	4.9348e-08	8.08971e-06
100504659	1.55136	0.958351	2.45464	0.390424	0.696223	NA
213332	21.3696	-0.4815	0.424561	-1.13411	0.256747	0.606896
75299	10.1109	-0.633336	0.608494	-1.04082	0.297957	NA
72045	1.42937	4.2449	2.01293	2.10882	0.0349603	NA
100041085	3.0228	-0.129804	1.34643	-0.0964064	0.923198	NA
215928	1.97435	-0.0584545	1.33143	-0.0439035	0.964981	NA
215929	7.69878	0.676659	0.765039	0.884476	0.376439	NA
72472	94.9562	0.210089	0.273693	0.76761	0.442719	0.75546
67239	258.433	-0.128432	0.170042	-0.755292	0.450074	0.759743
67371	283.936	-0.167702	0.139109	-1.20555	0.227993	0.575507
11702	1301.36	-0.00838595	0.118325	-0.0708724	0.943499	0.982738
78334	856.017	0.156322	0.0867006	1.80301	0.0713865	0.330601
70503	208.844	-0.387795	0.228633	-1.69614	0.0898588	0.371434
327747	6.60828	0.731728	0.807647	0.906001	0.364936	NA
71713	563.363	-0.0414178	0.0938811	-0.441173	0.659088	0.876718
83767	3237.23	-0.0173095	0.10224	-0.169303	0.865558	0.959249
100504721	9.15481	-0.647851	0.681836	-0.950156	0.342033	NA
140741	9.81383	0.283959	0.770798	0.368397	0.712577	NA
103199	685.147	0.0398809	0.0960687	0.415129	0.678048	0.884159
633979	213.389	0.519457	0.239997	2.16443	0.0304312	0.211066
268294	143.084	0.142629	0.17914	0.796188	0.425923	0.743267
171580	65.3933	-0.116783	0.274838	-0.424914	0.6709	0.880449
20598	397.57	-0.0386182	0.117296	-0.329237	0.741976	0.910111
73075	139.495	0.397337	0.258109	1.53942	0.123702	0.43188
53599	1965.71	0.145767	0.121619	1.19856	0.230699	0.576502
75973	61.9312	0.131382	0.340767	0.385548	0.699832	0.89483
629461	40.0443	0.222895	0.311927	0.714573	0.474873	0.774076
103268	65.332	0.360623	0.28696	1.2567	0.208862	0.554659
140742	891.049	0.0320544	0.101153	0.31689	0.751327	0.915658
213402	152.876	0.29859	0.212808	1.4031	0.160587	0.48998
624784	13.8859	0.0111012	0.601637	0.0184516	0.985279	0.995785
56484	748.881	0.00571893	0.102197	0.0559598	0.955374	0.985923
215951	287.864	0.0984935	0.137027	0.718789	0.472271	0.772271
54198	2762.68	0.0364838	0.0647775	0.563218	0.573287	0.829179
21907	491.464	0.0758245	0.153897	0.492698	0.622226	0.857821
14628	1059.8	0.102151	0.0773245	1.32107	0.186479	0.525562
140740	1598.21	0.0515829	0.0778472	0.662617	0.507576	0.795901
268297	46.3561	0.00192761	0.338636	0.00569227	0.995458	0.998199
109205	1445.07	-0.17243	0.0818505	-2.10664	0.0351487	0.22789
74530	9.73301	-0.198378	0.654163	-0.303255	0.761695	NA
71365	188.843	0.042995	0.173913	0.247222	0.804737	0.937165
331623	168.89	-0.274991	0.152388	-1.80454	0.071146	0.330439
67851	261.12	0.203553	0.149387	1.36259	0.173013	0.508741
12484	5934.6	-0.274999	0.0825079	-3.33301	0.000859132	0.0211139
76563	121.833	-0.173143	0.205141	-0.844019	0.398659	0.728265
170728	137.388	0.324394	0.230071	1.40997	0.158548	0.48656
11630	11.2831	0.097399	0.703929	0.138365	0.889952	NA
11793	474.331	0.000414105	0.130748	0.00316719	0.997473	0.999017
12142	8.40066	0.270393	1.02263	0.264409	0.791465	NA
19072	1352.65	0.235178	0.126399	1.8606	0.0628014	0.308259
78977	401.484	0.082154	0.166605	0.493106	0.621938	0.857821
23828	70.4155	-0.0583194	0.275174	-0.211937	0.832157	0.947564
380669	3.65315	0.948967	1.15473	0.821807	0.411187	NA
209462	319.955	0.100837	0.117224	0.860211	0.389673	0.723757
100418235	47.2636	-0.281536	0.262715	-1.07164	0.283882	0.634042
14806	1090.76	-0.0245143	0.078715	-0.311432	0.755472	0.917515
77987	689.136	0.157633	0.10261	1.53623	0.124482	0.433448
14727	6.05505	1.48257	0.949284	1.56177	0.118341	NA
14728	20.8958	0.382758	0.511358	0.748512	0.454151	0.762186
215031	4.87941	-0.752725	1.02081	-0.737377	0.460893	NA
19886	4.18996	0.496237	1.17438	0.422552	0.672622	NA
66686	280.606	0.071324	0.150521	0.473848	0.635608	0.864518
94221	1308.22	0.012323	0.098621	0.124953	0.900561	0.971695
52014	1983.88	-0.0222885	0.0668603	-0.33336	0.738863	0.909362
22639	2.62061	0.48619	1.42689	0.340734	0.733304	NA
215085	995.241	-0.194145	0.106584	-1.82151	0.0685294	0.32339
100038725	94.0732	-0.164608	0.219374	-0.750352	0.453043	0.761458
100502868	4.63118	-0.862108	1.08008	-0.798192	0.424759	NA
71567	98.4602	0.419653	0.197849	2.12108	0.0339149	0.224445
66403	367.749	-0.0809506	0.136572	-0.592733	0.55336	0.82026
100042554	2.18812	1.56313	1.49254	1.0473	0.294963	NA
75906	318.618	-0.0637871	0.12226	-0.521735	0.601855	0.845986
17155	297.802	0.399664	0.204228	1.95695	0.050353	0.277143
100502920	5.75096	-1.10196	1.05235	-1.04714	0.295034	NA
544696	413.71	-0.0220153	0.121829	-0.180707	0.856598	0.954672
73390	59.0719	0.391957	0.262739	1.49181	0.135749	0.453385
14609	1845.63	0.232617	0.129403	1.79762	0.0722373	0.332535
15500	720.824	-0.101516	0.0852786	-1.19041	0.233887	0.581131
56442	15010.8	-0.0277708	0.060065	-0.462347	0.643833	0.868587
18768	46.9322	0.382322	0.299255	1.27758	0.201398	0.54479
12140	7714.64	0.0184248	0.0739161	0.249266	0.803155	0.936854
100502970	1.64882	0.280002	1.71138	0.163612	0.870037	NA
57319	858.549	0.289398	0.139162	2.07958	0.037564	0.235625
791309	3.86236	2.56422	1.26341	2.02961	0.0423962	NA
70297	974.743	0.0734414	0.092562	0.793429	0.427528	0.744748
110829	1102.07	-0.126847	0.0974473	-1.3017	0.193018	0.534764
19386	4031.99	-0.0447208	0.0717311	-0.62345	0.532989	0.809368
76138	93.8246	0.317813	0.216758	1.46621	0.142591	0.464548
13608	6.32802	-0.862748	0.985809	-0.875168	0.381483	NA
237353	861.533	-0.0743404	0.111645	-0.665865	0.505497	0.794358
103080	131.93	0.0788089	0.182974	0.43071	0.666679	0.879497
268301	365.126	-0.15446	0.112516	-1.37278	0.16982	0.502631
18451	1872.36	0.135677	0.103288	1.31357	0.18899	0.528776
18302	18.229	-0.171284	0.567623	-0.301757	0.762837	0.920722
215999	914.275	-0.109918	0.0891207	-1.23336	0.217441	0.563666
216001	1834.29	-0.0265229	0.0713972	-0.371484	0.710277	0.89987
56709	459.457	-0.0385479	0.115268	-0.334419	0.738063	0.909362
100503588	59.4579	-0.0647668	0.287991	-0.224892	0.822063	0.94412
74747	3644.84	0.00944082	0.0718823	0.131337	0.895509	0.970426
52717	1081.27	0.235106	0.0778017	3.02187	0.00251219	0.0447404
69090	492.967	0.2246	0.115721	1.94087	0.0522736	0.283758
94214	7975.24	-0.135082	0.08064	-1.67513	0.0939093	0.379461
53374	62.9382	-1.0056	0.262099	-3.83671	0.000124693	0.00530192
19156	28993.6	0.124318	0.046516	2.67258	0.00752697	0.0933033
22295	15.5968	0.0506245	0.515676	0.0981712	0.921796	0.976469
74048	66.294	0.1012	0.320214	0.316039	0.751973	0.915884
100302688	35.2683	0.761071	0.412252	1.84613	0.0648731	0.314469
71279	319.164	-0.158537	0.142238	-1.11459	0.265027	0.615843
107449	236.502	-0.255666	0.159725	-1.60067	0.10945	0.408485
13180	13.0372	0.380567	0.61641	0.617393	0.536975	0.811482
20397	1267.13	0.0441337	0.0980965	0.449901	0.652782	0.87308
65971	114.818	0.498298	0.259388	1.92105	0.0547253	0.289606
237360	15.5899	0.0106743	0.616519	0.0173138	0.986186	0.995994
27355	230.307	-0.293801	0.157028	-1.871	0.0613444	0.305473
13688	565.425	-0.255902	0.115206	-2.22126	0.0263333	0.194912
100503821	2.38652	-0.867844	2.07723	-0.417788	0.676102	NA
216011	347.866	0.0847247	0.113533	0.746259	0.455511	0.762851
67895	1085.01	0.0319362	0.0936357	0.341069	0.733052	0.906837
20224	3259.05	-0.0429155	0.0590208	-0.727125	0.467149	0.768789
71767	392.97	-0.010992	0.11661	-0.0942628	0.9249	0.976694
71361	73.9528	0.455622	0.281581	1.61809	0.105644	0.40201
404634	429.314	-0.170906	0.103531	-1.65077	0.0987859	0.388413
12817	34.7563	0.107671	0.358743	0.300133	0.764075	0.920788
432466	176.401	0.0802911	0.220234	0.364571	0.715432	0.901539
69894	563.807	0.259298	0.110131	2.35445	0.0185501	0.157421
70423	648.425	0.421463	0.18228	2.31218	0.020768	0.168503
15275	7457.73	0.00183701	0.103313	0.017781	0.985814	0.995899
70162	9.41073	-0.12154	0.76583	-0.158704	0.873902	NA
216019	31.4872	0.727456	0.427415	1.70199	0.088757	0.369313
338359	230.947	-0.0533014	0.135276	-0.394019	0.693567	0.891747
74706	33.8544	0.318934	0.316165	1.00876	0.313091	0.663169
30930	1126.33	-0.0600888	0.0765774	-0.78468	0.432641	0.747512
19073	25.3614	0.56999	0.430496	1.32403	0.185493	0.524176
72320	2050.35	-0.0703281	0.0716953	-0.980931	0.326627	0.673883
56200	769.264	-0.298875	0.0940087	-3.17922	0.0014767	0.0311901
94213	1010.19	-0.148548	0.0758796	-1.95769	0.050267	0.276976
216021	65.9397	0.104948	0.237553	0.441789	0.658642	0.876286
67500	1647.89	-0.0215822	0.0632064	-0.341457	0.73276	0.906819
52463	855.466	-0.390337	0.114526	-3.40828	0.000653742	0.0175622
73132	545.879	-0.0351081	0.138473	-0.253537	0.799853	0.935063
327762	37.9826	0.218945	0.314449	0.696281	0.486253	0.781262
70432	1035.9	-0.0545231	0.0760703	-0.716746	0.473531	0.773269
432467	104.473	0.085747	0.21055	0.407252	0.683823	0.886373
67307	13.7986	0.114695	0.525908	0.218089	0.82736	0.945762
68371	1.31073	0.392923	1.71233	0.229467	0.818506	NA
53404	1.38867	1.75983	2.21695	0.793806	0.427309	NA
67345	534.827	-0.0529646	0.0918285	-0.576778	0.56409	0.825568
93759	337.76	-0.162895	0.132022	-1.23385	0.21726	0.563666
30045	86.2165	0.112751	0.220933	0.510344	0.609811	0.850622
216033	39.1987	0.16523	0.343854	0.480523	0.630856	0.86124
791346	1.68869	-0.40012	1.49065	-0.268421	0.788375	NA
216028	69.3876	0.0640277	0.242303	0.264246	0.79159	0.932507
28193	1008.67	-0.183316	0.139885	-1.31047	0.190037	0.530778
108829	3703.57	-0.150111	0.089957	-1.6687	0.0951775	0.381945
641340	108.982	-0.0507967	0.195552	-0.259761	0.795048	0.933913
13654	352.37	-0.570768	0.287195	-1.98739	0.0468791	0.266777
211488	608.297	0.122935	0.108202	1.13615	0.255893	0.606178
216049	548.97	0.375292	0.098607	3.80593	0.000141271	0.005757
170799	28.5425	-1.05389	0.406417	-2.59313	0.00951077	0.108891
71371	297.779	0.167364	0.189855	0.881533	0.378029	0.716856
73287	6.5945	-1.08834	0.808995	-1.3453	0.178527	NA
69288	76.2455	-0.235263	0.239336	-0.982981	0.325617	0.673407
320700	27.6273	-0.321847	0.400764	-0.803083	0.421927	0.740116
12534	190.355	0.120545	0.170554	0.706785	0.4797	0.777549
11735	3456.89	-0.0403977	0.0638429	-0.632768	0.526885	0.806562
76551	1753.43	0.00729293	0.0738109	0.0988055	0.921293	0.976469
69563	10.9871	0.923703	0.667909	1.38298	0.166672	NA
66859	107.367	0.8794	0.216425	4.06329	4.8385e-05	0.00247858
71721	590.883	-0.258421	0.101117	-2.55567	0.0105982	0.114782
70911	2224.97	-0.0946873	0.0953247	-0.993314	0.320557	0.669918
319646	1.25549	2.81552	1.94867	1.44484	0.148503	NA
83675	175.566	0.49014	0.190789	2.56902	0.0101987	0.112568
21780	532.702	0.0319898	0.0986299	0.324342	0.745679	0.912568
216080	1282.56	-0.0514379	0.100227	-0.513215	0.607801	0.84979
52637	1104.04	-0.0350708	0.0859396	-0.408087	0.68321	0.886221
69718	581.468	-0.0315725	0.108731	-0.290374	0.77153	0.924273
100040505	71.6305	-0.111213	0.268723	-0.413858	0.678978	0.884265
52696	5428.81	-0.0970989	0.0908356	-1.06895	0.285092	0.635465
327768	1.17459	-1.88151	2.18979	-0.859217	0.390221	NA
100861952	10.7022	0.610546	0.884455	0.690308	0.49	NA
11994	112.161	-0.558661	0.215596	-2.59124	0.00956295	0.109315
71236	7.99852	-0.966275	0.883126	-1.09415	0.273888	NA
14687	1356.57	-0.0089192	0.145348	-0.0613646	0.951069	0.985313
76877	501.73	0.183398	0.11619	1.57843	0.114466	0.417334
110279	1697.22	0.059207	0.0707271	0.83712	0.402525	0.730291
74392	1354.84	0.0455731	0.0711562	0.640466	0.52187	0.804308
11540	7.5104	0.00264954	0.723697	0.00366112	0.997079	NA
103149	4.24864	2.03928	1.30288	1.56521	0.117533	NA
68778	182.518	-0.457558	0.191705	-2.38678	0.0169965	0.15066
67332	1028.46	-0.0985082	0.111153	-0.886238	0.375489	0.715495
192734	468.094	-0.112137	0.109044	-1.02836	0.30378	0.654568
14598	30.0589	0.683943	0.370382	1.84659	0.064807	0.314254
23887	15.1292	0.132125	0.550327	0.240084	0.810265	0.939696
71733	14.3297	1.24257	0.605299	2.05282	0.04009	0.246334
104248	1551.65	0.110923	0.0830396	1.33578	0.181621	0.519237
13202	322.31	0.0349527	0.118387	0.295241	0.76781	0.922278
103140	55.1943	0.185099	0.280976	0.658771	0.510043	0.796911
14871	91.4802	0.147479	0.279586	0.527489	0.597854	0.843816
14872	5.05261	0.0853979	1.10028	0.0776146	0.938135	NA
17319	1816.47	-0.0663531	0.0751822	-0.882564	0.377472	0.716856
70377	13.3582	-0.214864	0.662336	-0.324403	0.745633	0.912568
20587	987.662	-0.0435726	0.109774	-0.396931	0.691419	0.89089
17385	32.8246	0.248674	0.367068	0.677458	0.498115	0.789043
103172	618.906	0.11376	0.129708	0.87705	0.380459	0.717403
333670	116.627	0.520122	0.278448	1.86793	0.0617716	0.306185
22364	6.17672	-0.3247	0.919066	-0.353293	0.723869	NA
333669	2.32801	0.502593	1.40996	0.356459	0.721497	NA
64453	136.868	-0.378899	0.166518	-2.27543	0.0228801	0.178127
64454	1.7313	0.110612	1.6345	0.0676732	0.946046	NA
15468	1638.4	-0.34688	0.0937666	-3.6994	0.000216112	0.00801624
20203	414.449	0.0284997	0.134103	0.212521	0.831701	0.947344
64451	1519.64	0.160075	0.0640425	2.49952	0.0124363	0.125547
18541	417.2	0.210406	0.133691	1.57382	0.11553	0.419143
76964	1.12622	0.515412	1.98048	0.260246	0.794674	NA
216119	54.8355	0.477421	0.278052	1.71702	0.0859757	0.363818
54387	996.73	0.00456356	0.0829125	0.0550407	0.956106	0.986238
16987	1313.89	-0.204436	0.0928404	-2.20202	0.0276641	0.200746
74953	101.919	-0.252696	0.197831	-1.27734	0.201484	0.54492
12834	81.5938	-0.0850498	0.283628	-0.299864	0.764281	0.920788
12833	109.386	0.501791	0.26574	1.88828	0.0589882	0.299819
59093	975.015	0.141667	0.100223	1.41352	0.157504	0.484675
20509	195.36	-0.0264063	0.183747	-0.14371	0.885729	0.967115
12822	506.504	0.27574	0.113453	2.43043	0.015081	0.14042
100169878	16.2225	1.01775	0.566388	1.79692	0.0723487	0.332613
80294	493.757	0.0141598	0.114484	0.123683	0.901566	0.971909
110532	1630.9	-0.1348	0.0748682	-1.8005	0.0717823	0.331682
100045653	7.72027	-0.999751	0.861308	-1.16074	0.245749	NA
108707	592.593	0.0686868	0.116033	0.59196	0.553877	0.820313
16414	54.601	0.605459	0.350953	1.72519	0.084494	0.361159
108705	1804.84	0.154594	0.113448	1.36269	0.172982	0.508741
20610	1323.36	-0.111268	0.0802778	-1.38604	0.165735	0.49609
22213	1019.76	-0.159496	0.0822011	-1.94031	0.0523416	0.283758
237387	407.371	-0.0272558	0.173388	-0.157195	0.875091	0.962227
28240	189.41	0.58958	0.222511	2.64967	0.00805703	0.0978373
67884	385.514	0.125917	0.133757	0.941385	0.346508	0.691385
18641	1117.07	-0.125001	0.0939347	-1.33072	0.18328	0.521423
54427	1.40044	2.25366	2.18177	1.03295	0.301628	NA
50723	148.752	0.434069	0.172972	2.50948	0.0120909	0.123267
28295	341.153	0.398124	0.132404	3.00688	0.00263941	0.0458197
110816	345.29	0.155603	0.138304	1.12508	0.260554	0.611173
216131	1850.94	-0.0277973	0.0668161	-0.416027	0.67739	0.884026
28169	4186.32	0.00812229	0.0588296	0.138065	0.890189	0.968499
18114	4628.46	-0.0380015	0.0874106	-0.434747	0.663746	0.878641
13014	456.165	-0.0619574	0.117558	-0.527036	0.598169	0.844068
216134	1106.07	0.00606236	0.0763402	0.0794124	0.936705	0.98083
216136	264.108	-0.190139	0.172051	-1.10514	0.269101	0.619938
71709	314.731	-0.135064	0.145628	-0.927461	0.353687	0.697743
70976	2.63228	2.35982	1.66545	1.41693	0.156504	NA
20513	111.009	0.0558328	0.21504	0.259639	0.795142	0.933913
72128	340.496	-0.622098	0.122369	-5.08379	3.69978e-07	4.60113e-05
50784	17.3381	1.09932	0.574903	1.91219	0.0558523	0.292939
70427	406.07	-0.239768	0.105014	-2.28319	0.0224191	0.176346
237397	246.035	-0.0669991	0.174343	-0.384295	0.70076	0.895088
216148	687.535	-0.311007	0.121814	-2.55313	0.0106759	0.115204
100503607	142.649	-0.441992	0.229413	-1.92662	0.0540272	0.287774
382384	8.05741	1.24172	0.737944	1.68267	0.0924392	NA
17123	8.79026	1.27227	0.730433	1.74181	0.0815425	NA
110012	394.152	-0.1933	0.142054	-1.36074	0.173595	0.50941
216150	443.008	-0.00267208	0.109218	-0.0244656	0.980481	0.993755
16904	22.5737	-0.0680565	0.420379	-0.161893	0.87139	0.960523
12215	8323.64	0.128058	0.0885668	1.44589	0.148207	0.472034
15166	862.782	-0.102267	0.130826	-0.781699	0.434392	0.749137
216151	378.232	0.0910662	0.118128	0.770912	0.440759	0.7543
67112	2.30435	0.849985	1.39249	0.610404	0.541594	NA
70294	700.902	-0.111477	0.121023	-0.921122	0.356987	0.700204
83554	4.17299	0.470461	1.08016	0.435546	0.663166	NA
73106	9.42229	-1.00762	0.710161	-1.41886	0.155941	NA
100503626	9.74892	1.45794	0.665992	2.18913	0.0285877	NA
18483	4608.28	-0.136144	0.0995767	-1.36723	0.171555	0.506726
78906	9.29039	1.14711	0.652811	1.75718	0.0788872	NA
414101	94.8728	1.36099	0.237043	5.74154	9.3821e-09	1.75774e-06
19205	1258.85	-0.0755998	0.102788	-0.735491	0.462041	0.767155
216152	2711.18	-0.0576015	0.108111	-0.5328	0.594172	0.841749
19152	66.5345	0.407766	0.24891	1.63821	0.101379	0.393671
100503642	78.5878	0.073363	0.280093	0.261924	0.79338	0.933396
216154	506.01	-0.173686	0.135296	-1.28374	0.199232	0.542184
109284	1111.66	-0.178167	0.107155	-1.6627	0.0963721	0.383506
114229	116.833	0.245839	0.219894	1.11799	0.263571	0.614466
13496	117.585	-0.251005	0.307277	-0.816866	0.414005	0.735905
216156	773.245	-0.0352828	0.106416	-0.331556	0.740225	0.90966
170483	27.0209	-0.293565	0.400669	-0.732688	0.463749	0.767516
216157	1498.86	-0.0196442	0.0730856	-0.268783	0.788097	0.931266
12798	168.945	-0.44309	0.207509	-2.13528	0.0327379	0.219459
27403	167.206	0.0990819	0.165708	0.597932	0.549885	0.818136
70719	11.435	0.489453	0.672094	0.728251	0.46646	NA
66420	560.802	0.207599	0.0983888	2.10998	0.0348597	0.227242
625249	1861.64	0.198251	0.0693544	2.85853	0.0042561	0.0630375
216161	444.664	0.300008	0.186081	1.61225	0.106908	0.404512
20869	979.813	-0.0288286	0.0797933	-0.361291	0.717882	0.902182
100503659	2473.03	-0.295873	0.12138	-2.43758	0.0147858	0.139195
66043	1020.33	0.168692	0.105753	1.59515	0.110678	0.410025
59090	2675.25	-0.13039	0.0825745	-1.57906	0.114323	0.4173
12696	661.309	-0.602256	0.135742	-4.43677	9.13173e-06	0.000682561
69770	31.5002	1.00077	0.431833	2.3175	0.0204765	0.166983
13637	195.027	-0.0048812	0.158431	-0.0308096	0.975421	0.992693
68114	431.57	0.0233838	0.126634	0.184656	0.853499	0.953734
75406	724.492	0.0331634	0.104056	0.318708	0.749948	0.915292
14431	171.181	-0.0669616	0.16169	-0.414134	0.678776	0.884265
70248	695.833	-0.0765145	0.119943	-0.637926	0.523522	0.804809
103232	5.57627	0.703908	1.02855	0.68437	0.493741	NA
20054	3703.26	-0.365644	0.0709381	-5.1544	2.54438e-07	3.48548e-05
23805	6872.62	0.0854549	0.114142	0.748672	0.454055	0.762186
66374	313.004	0.289972	0.133416	2.17344	0.0297474	0.208885
18551	27.8278	-0.11551	0.356831	-0.323711	0.746157	0.912672
70335	148.256	-0.0152382	0.198388	-0.0768102	0.938775	0.981929
66548	22.7246	0.583356	0.442493	1.31834	0.18739	0.526616
216166	8.6971	2.22105	0.886828	2.50448	0.012263	NA
237400	637.537	-0.153945	0.0989232	-1.55621	0.119659	0.426326
17192	1319.6	-0.0981553	0.0949932	-1.03329	0.301469	0.65261
21423	756.558	0.112787	0.0945361	1.19306	0.232846	0.579344
67331	9.07363	-0.223321	0.624354	-0.357682	0.720581	NA
66932	758.196	-0.096815	0.118923	-0.814098	0.415589	0.73621
118445	658.913	-0.136909	0.0979321	-1.398	0.162114	0.491728
216169	1802.74	-0.0303788	0.108619	-0.279683	0.779721	0.927309
100113398	8.50197	-0.726114	0.684398	-1.06095	0.288711	NA
56214	471.456	-0.0206229	0.112806	-0.182817	0.854941	0.954062
103236	2048.24	0.0667316	0.0770833	0.865707	0.386651	0.721955
208198	924.356	-0.254428	0.108116	-2.35329	0.0186082	0.157629
17347	2907.45	0.0509681	0.0831831	0.612722	0.54006	0.813077
208228	622.963	-0.0837104	0.108323	-0.772785	0.43965	0.753493
71564	237.763	0.0590553	0.191718	0.308032	0.758058	0.918661
11776	3942.24	-0.0668971	0.0753701	-0.887582	0.374766	0.715223
208266	1253.94	-0.0848434	0.111506	-0.760887	0.446725	0.75826
78670	463.056	0.159497	0.110164	1.44781	0.14767	0.471512
20222	459.508	-0.0199286	0.0987159	-0.201878	0.840012	0.949258
11705	11.4047	0.106277	0.575075	0.184805	0.853382	NA
71912	3.04643	0.336327	1.17394	0.286494	0.7745	NA
18245	2558.01	-0.268591	0.0736826	-3.64524	0.000267142	0.00928623
237403	264.326	-0.0192707	0.176106	-0.109427	0.912864	0.974524
66094	184.059	0.00486037	0.166022	0.0292754	0.976645	0.993163
73218	765.254	0.000258329	0.0975948	0.00264695	0.997888	0.999017
432478	12.3808	0.024294	0.661667	0.0367164	0.970711	0.991454
30055	830.645	0.182195	0.0934618	1.9494	0.0512471	0.28055
16907	328.888	-0.316588	0.134626	-2.35161	0.0186924	0.157971
17873	730.375	0.122381	0.151713	0.806665	0.419859	0.738555
14708	1546.22	-0.246302	0.0910985	-2.70369	0.00685736	0.0882371
208666	699.785	-0.235052	0.134257	-1.75076	0.0799865	0.350831
106947	1159.79	0.0496332	0.0891982	0.556437	0.577912	0.831133
52551	2370.68	-0.127381	0.0799795	-1.59267	0.111234	0.41103
50492	838.279	-0.0281034	0.111551	-0.251932	0.801093	0.935655
208677	4.54711	0.679108	0.951403	0.713797	0.475353	NA
26396	1186.11	-0.0820996	0.105737	-0.776454	0.437481	0.751566
16969	599.17	0.274505	0.117773	2.33079	0.0197643	0.163562
59004	203.571	0.167468	0.154556	1.08354	0.278568	0.628035
13629	23729.6	-0.138128	0.0564475	-2.44702	0.0144044	0.137012
100217454	6.75012	-0.461935	0.849169	-0.543985	0.586452	NA
13144	438.171	0.0649257	0.14529	0.446868	0.65497	0.874547
69678	2.94567	-0.564435	1.04332	-0.540996	0.58851	NA
69564	15.8798	0.0835434	0.669679	0.124752	0.90072	0.971695
16467	4252.75	-0.15709	0.0974876	-1.61138	0.107096	0.405078
103406	443.757	-0.368671	0.150785	-2.44501	0.014485	0.137383
17179	1158.39	-0.0360171	0.102531	-0.351279	0.725379	0.905038
66047	226.208	0.150182	0.129688	1.15803	0.246854	0.596929
57267	304.451	-0.121894	0.121039	-1.00706	0.313905	0.663599
27375	17.3957	0.0472875	0.528493	0.0894761	0.928704	0.978104
18717	5434.45	-0.0806236	0.0942418	-0.855497	0.392276	0.724909
70312	376.001	0.0192945	0.106134	0.181794	0.855744	0.954435
21390	1.17336	-3.27331	2.12039	-1.54373	0.122654	NA
15353	280.145	0.26452	0.139444	1.89696	0.0578327	0.297553
73822	278.909	-0.0684922	0.126727	-0.54047	0.588873	0.838028
432479	274.374	0.0422411	0.142212	0.29703	0.766444	0.921861
56371	1044.18	-0.274213	0.09076	-3.0213	0.00251689	0.0447404
102115	598.451	-0.0683287	0.12253	-0.55765	0.577084	0.830886
100503793	44.3162	0.144343	0.339627	0.425004	0.670834	0.880449
72273	3.18789	1.71965	1.51443	1.13551	0.256161	NA
18029	1161.44	-0.170191	0.0931341	-1.82737	0.0676434	0.321306
319586	3746.94	-0.0624063	0.0837825	-0.744861	0.456356	0.763368
103425	1043.28	0.0207051	0.0987431	0.209687	0.833912	0.947768
13611	2.31497	-0.470717	1.37994	-0.341115	0.733017	NA
14676	11.9711	-0.0150101	0.686684	-0.0218589	0.982561	NA
14672	3556.18	-0.00977725	0.0886191	-0.110329	0.912149	0.974275
14797	5667.82	-0.056109	0.0840152	-0.667843	0.504234	0.793247
21886	379.183	-0.0448472	0.135675	-0.330549	0.740985	0.90966
114606	17.1338	0.189331	0.514155	0.368237	0.712696	0.900403
268319	57.6748	1.13878	0.31208	3.64901	0.000263249	0.00923395
50721	150.837	-0.295865	0.183783	-1.60986	0.107429	0.405683
70615	201.626	-0.0814908	0.167306	-0.487078	0.626203	0.859975
100233208	5.35823	0.114434	1.01732	0.112486	0.910438	NA
73610	10.4015	-0.150775	0.606296	-0.248681	0.803607	NA
100040944	6.41567	-1.36372	0.953575	-1.43011	0.152685	NA
331188	5.48307	0.127256	0.880716	0.144491	0.885113	NA
100038681	3.86496	-0.580499	1.28104	-0.453148	0.650442	NA
408062	64.527	-0.704316	0.244032	-2.88617	0.00389967	0.0589075
327780	5.68	-0.0652344	1.1222	-0.0581307	0.953645	NA
216177	46.7304	-0.248518	0.320524	-0.775349	0.438134	0.751637
237411	246.284	-0.204738	0.138734	-1.47576	0.140008	0.459767
237412	49.9851	0.346823	0.338363	1.025	0.305362	0.65609
544717	68.0723	-0.336862	0.282938	-1.19059	0.233816	0.581056
21665	696.079	-0.0527972	0.0856501	-0.616428	0.537612	0.811897
74782	23.4398	-0.311966	0.47095	-0.662418	0.507704	0.795995
67933	353.82	-0.25958	0.124635	-2.08273	0.037276	0.235028
18045	573.226	-0.00646533	0.090483	-0.0714536	0.943037	0.982469
70003	1.5391	1.95021	1.84469	1.0572	0.290421	NA
50493	5162.97	-0.0379016	0.0905997	-0.418341	0.675698	0.882936
66341	13.8847	1.09384	1.01921	1.07323	0.283167	0.633329
58250	2150.95	-0.202544	0.0623997	-3.24591	0.00117077	0.0262675
338365	798.156	-0.0883009	0.100199	-0.881252	0.378181	0.716856
28109	877.354	-0.0273588	0.0843169	-0.324476	0.745578	0.912568
216188	412.465	-0.357724	0.118792	-3.01136	0.00260082	0.0454955
319277	911.293	-0.135305	0.084367	-1.60376	0.108767	0.407762
216190	767.623	-0.0259189	0.116304	-0.222855	0.823648	0.944532
69784	349.271	0.0752582	0.133026	0.56574	0.571571	0.828275
77976	1343.15	-0.190948	0.103546	-1.84408	0.0651708	0.31496
216197	758.778	-0.0278817	0.1008	-0.276604	0.782084	0.928871
216198	935.572	0.05062	0.106097	0.477113	0.633282	0.862512
100503200	3.38328	-0.664929	1.13002	-0.588422	0.556249	NA
70428	366.815	-0.441566	0.118941	-3.71248	0.000205239	0.00771036
71137	686.411	-0.00128435	0.144104	-0.00891266	0.992889	0.998078
237422	504.651	-0.285318	0.0956303	-2.98355	0.00284923	0.0480175
14202	27.9082	0.00611199	0.353101	0.0173095	0.98619	0.995994
103266	573.682	0.0129836	0.110393	0.117613	0.906375	0.972449
74238	124.835	0.0211489	0.188823	0.112004	0.91082	0.973512
12952	352.091	-0.00271402	0.146856	-0.0184808	0.985255	0.995785
74007	138.888	0.174867	0.237648	0.735822	0.461839	0.767155
103136	413.207	-0.340147	0.103075	-3.3	0.000966858	0.0230544
72843	629.648	-0.0253533	0.0892673	-0.284015	0.776399	0.925986
67341	1.93293	-0.398667	1.75189	-0.227564	0.819985	NA
28088	2087.69	-0.0262395	0.0627738	-0.418002	0.675946	0.883181
69754	229.287	-0.0204391	0.1513	-0.13509	0.892541	0.96949
27204	1449.54	-0.172252	0.0892651	-1.92966	0.0536484	0.287344
21859	2747.28	-0.115244	0.111814	-1.03067	0.302693	0.654082
66263	35.6862	-1.26629	0.348775	-3.63069	0.000282667	0.00961733
22027	7148.83	-0.0358645	0.0628626	-0.570522	0.568323	0.827393
103220	30.3009	0.335331	0.37703	0.8894	0.373788	0.714207
103466	3942.52	-0.164969	0.0852329	-1.93551	0.0529283	0.285544
192188	18.2657	-0.674126	0.501288	-1.34479	0.178694	0.515574
17172	223.06	-0.768646	0.155353	-4.94774	7.50814e-07	8.46191e-05
16000	144.605	-0.17079	0.23636	-0.722585	0.469935	0.770986
75317	33.118	0.456325	0.381916	1.19483	0.232152	0.578516
626115	1.30724	1.61714	2.39598	0.674938	0.499715	NA
69736	44.3935	-0.6157	0.336596	-1.82919	0.0673706	0.320878
67282	219.319	0.548088	0.17957	3.05223	0.00227146	0.0415312
71712	26.2533	-0.244673	0.41591	-0.588283	0.556342	0.820732
432486	2005.77	-0.102824	0.0809163	-1.27074	0.20382	0.549797
20962	57.3899	0.0803888	0.342529	0.234692	0.814448	0.940841
212862	886.715	0.150615	0.152775	0.985867	0.324198	0.672063
109272	3.02453	-0.0354816	1.34324	-0.0264149	0.978926	NA
20728	3.03728	0.791117	1.15075	0.687479	0.491781	NA
237433	12.2104	1.1547	0.634637	1.81946	0.0688412	0.323908
104303	1170.63	-0.138	0.0709804	-1.94419	0.0518722	0.282356
70683	436.689	-0.101596	0.133863	-0.758958	0.447878	0.75886
216225	9.71643	2.0138	0.828397	2.43097	0.0150586	NA
320091	122.517	0.393126	0.215389	1.82519	0.0679731	0.322343
237436	87.0379	0.0786326	0.259682	0.302804	0.762039	0.920502
20186	3.20591	-0.421969	1.53969	-0.274061	0.784038	NA
216227	71.3875	0.187328	0.249922	0.749546	0.453528	0.761742
213326	764.544	0.0592211	0.0985523	0.60091	0.5479	0.817036
67019	324.938	-0.111049	0.122687	-0.905135	0.365394	0.707323
75089	1077.67	-0.136049	0.0786671	-1.72943	0.083733	0.359611
77531	2726.31	-0.241321	0.0696907	-3.46275	0.000534688	0.0152671
100043039	1.54434	-1.10546	1.88366	-0.58687	0.557291	NA
11783	718.476	-0.10518	0.0968169	-1.08638	0.277313	0.627158
67454	348.944	0.148716	0.133245	1.11611	0.264374	0.615338
18674	5002.88	0.0899832	0.0595284	1.5116	0.130635	0.443724
21917	606.697	-0.219921	0.108478	-2.02733	0.0426287	0.253697
100503982	2.9779	-1.33733	1.23769	-1.0805	0.279918	NA
110333	41.5419	0.110993	0.404532	0.274374	0.783797	0.929322
17997	150.63	0.0832337	0.225212	0.36958	0.711696	0.900046
380653	37.8662	0.325226	0.368385	0.882844	0.37732	0.716856
380654	271.538	0.51022	0.218101	2.33937	0.0193161	0.161072
237459	1130.71	-0.0681334	0.0732291	-0.930415	0.352156	0.69669
100316689	1.07164	1.79911	2.56555	0.701256	0.483143	NA
13713	271.157	0.137591	0.143355	0.95979	0.337161	0.684283
16993	753.289	-0.0496109	0.101102	-0.490699	0.623639	0.85862
237465	3.45483	0.000889036	1.27004	0.000700004	0.999441	NA
69878	63.8041	-0.0632113	0.289636	-0.218244	0.827239	0.945762
74454	1.58725	3.01526	1.85303	1.62721	0.103693	NA
57764	290.347	0.0995759	0.149515	0.665994	0.505415	0.794358
56307	2525.32	-0.0586996	0.0610358	-0.961725	0.336188	0.683173
723908	7.64769	0.37706	1.03729	0.363506	0.716227	NA
215008	822.683	-0.190203	0.0770503	-2.46855	0.013566	0.131521
13998	262.507	0.241692	0.15111	1.59945	0.109722	0.408898
22025	160.857	0.259966	0.150393	1.72858	0.0838845	0.359904
66414	287.731	0.193849	0.121295	1.59816	0.110008	0.409013
215472	2.17672	2.90364	1.95478	1.4854	0.137437	NA
319880	456.656	-0.230992	0.11335	-2.03786	0.0415642	0.25063
67723	191.763	-0.0706081	0.161767	-0.436481	0.662488	0.877942
77048	488.291	0.0146853	0.12083	0.121536	0.903266	0.972109
54712	1242.73	-0.270911	0.0966087	-2.80421	0.00504398	0.0710591
12905	58.8593	-0.0883788	0.28703	-0.307908	0.758153	0.918699
216233	511.188	-0.0986178	0.112361	-0.877683	0.380116	0.717403
70523	1.11759	2.9815	2.14866	1.38761	0.165255	NA
67270	650.991	-0.161819	0.125329	-1.29116	0.196648	0.539353
93765	2807.13	0.0316005	0.0732737	0.431266	0.666275	0.879497
71207	3100.67	0.284415	0.0924222	3.07734	0.00208855	0.0393617
216238	842.108	0.0023357	0.090363	0.025848	0.979379	0.993727
12226	1685.88	-0.0669109	0.0760645	-0.87966	0.379043	0.716856
13179	47.6139	0.167848	0.362336	0.463237	0.643194	0.868222
17022	49.9045	-0.337221	0.416627	-0.809409	0.41828	0.737395
13516	5.81629	0.150637	0.81189	0.185539	0.852806	NA
100038699	5.03496	-1.4539	0.923701	-1.57399	0.115489	NA
67972	9355.15	-0.0467902	0.0739746	-0.632517	0.527049	0.806629
382406	209.491	0.107735	0.159831	0.674051	0.500279	0.789775
14426	277.963	0.145831	0.173452	0.840756	0.400484	0.729628
67603	1021.67	-0.477124	0.114034	-4.18407	2.86336e-05	0.00166371
100417125	1.20985	-0.123886	2.34475	-0.0528355	0.957863	NA
71832	7.10263	-0.514384	0.793612	-0.648156	0.516884	NA
17311	1666.24	-0.237194	0.209437	-1.13254	0.25741	0.607359
237500	432.472	0.177993	0.127355	1.39761	0.16223	0.491769
216274	220.962	0.374098	0.167864	2.22858	0.0258419	0.192361
68281	232.197	-0.158037	0.131155	-1.20496	0.228218	0.57597
67569	146.876	-0.406905	0.222511	-1.82869	0.0674455	0.320878
67405	6.0506	0.475016	2.08209	0.228143	0.819535	NA
237504	37.5617	1.12815	0.34811	3.2408	0.00119196	0.0265769
216285	1.07178	-0.337532	2.13977	-0.157743	0.87466	NA
74978	117.004	0.443028	0.221361	2.00138	0.0453513	0.26222
103098	1630.51	-0.0237692	0.108881	-0.218303	0.827193	0.945762
278279	138.358	-0.167842	0.183142	-0.916456	0.359428	0.701792
327812	76.0443	-0.463012	0.240971	-1.92144	0.0546759	0.289557
216292	88.7735	-0.129509	0.222086	-0.583149	0.559793	0.822946
52713	314.126	0.0156023	0.145393	0.107311	0.914542	0.975238
321001	43.7725	-0.0486935	0.338151	-0.143999	0.885501	0.966939
327814	3041.43	-0.232033	0.0787143	-2.94779	0.00320058	0.0517039
380660	33.3047	1.36097	0.460232	2.95715	0.00310501	0.0506706
108030	1250.94	-0.21526	0.0912185	-2.35982	0.0182836	0.156027
237523	6.71306	-0.946635	0.814783	-1.16182	0.245307	NA
628870	73.285	0.00145184	0.218684	0.00663899	0.994703	0.998189
17931	1116.26	-0.0950027	0.0819521	-1.15925	0.246356	0.596374
114774	258.861	-0.046747	0.200918	-0.232667	0.81602	0.941677
20979	8165.53	-0.0737152	0.112204	-0.656976	0.511197	0.797733
260315	769.535	-0.168758	0.0969611	-1.74047	0.081776	0.355496
52679	34.1962	-0.439684	0.36673	-1.19893	0.230554	0.576502
13008	780.081	-0.383669	0.116737	-3.28661	0.001014	0.0238007
320150	1223.8	0.0818689	0.0870684	0.940282	0.347073	0.691749
432502	462.668	-0.3144	0.119405	-2.63306	0.008462	0.101221
237542	1881.53	-0.0270995	0.0884771	-0.306288	0.759385	0.9191
71769	43.5369	-0.624672	0.34681	-1.80119	0.0716727	0.331395
53605	3313.96	-0.0391776	0.0638574	-0.613516	0.539535	0.812698
382421	5.45718	-0.829458	1.00672	-0.82392	0.409985	NA
21664	143.489	-0.297044	0.207911	-1.42871	0.153088	0.478123
52705	454.477	-0.0856053	0.120373	-0.711169	0.476979	0.77571
73690	16.301	-0.0855116	0.55959	-0.152811	0.878547	0.963591
69286	1.76866	-0.0497294	1.67435	-0.0297007	0.976306	NA
544736	2.8321	0.356864	1.18785	0.300429	0.76385	NA
353025	21.8187	-0.278051	0.584892	-0.475389	0.63451	0.863376
268345	139.228	-0.106439	0.197214	-0.539714	0.589395	0.838135
382423	6537.87	-0.0573557	0.0502965	-1.14035	0.25414	0.605
237553	149.447	-0.0708301	0.183362	-0.386285	0.699285	0.894589
216343	11.7998	0.609099	0.609035	1.00011	0.31726	NA
66687	603.372	-0.181602	0.117448	-1.54623	0.122048	0.430196
668041	5.22731	0.347065	0.878082	0.395254	0.692656	NA
216344	1032.71	-0.0135943	0.0936498	-0.145161	0.884584	0.966282
100038558	6.46072	-0.0881844	0.899676	-0.098018	0.921918	NA
67226	700.941	0.207305	0.0831619	2.49278	0.0126746	0.126975
66816	205.611	0.0133673	0.179646	0.0744094	0.940685	0.982103
216345	1319.26	0.0203806	0.103578	0.196765	0.844011	0.950766
14160	64.0428	-0.692727	0.459173	-1.50864	0.131391	0.445148
77798	2.01397	0	2.2154	0	1	NA
216350	3.24736	1.05881	1.30376	0.812116	0.416725	NA
19279	261.439	-0.110629	0.153881	-0.718924	0.472188	0.772223
19263	12.1672	-0.614444	0.580542	-1.0584	0.289874	0.641763
58802	189.751	0.167216	0.159639	1.04746	0.294886	0.64641
100504412	30.6259	-0.474063	0.42202	-1.12332	0.261303	0.611423
72068	821.026	-0.172991	0.081882	-2.11269	0.0346277	0.226207
100504423	42.2105	0.420874	0.335077	1.25605	0.209098	0.554892
237558	4.45845	3.35358	1.32419	2.53255	0.0113235	NA
216363	657.243	-0.0226555	0.0949678	-0.23856	0.811447	0.939862
71086	68.8625	0.0568688	0.306644	0.185455	0.852872	0.953727
544741	4.33635	0.341695	1.06791	0.319966	0.748994	NA
382427	6.1043	-0.198643	0.802284	-0.247597	0.804446	NA
12461	2923.2	-0.0528045	0.0626878	-0.842341	0.399597	0.728865
327826	820.91	-0.267285	0.121949	-2.19179	0.028395	0.204711
64050	432.047	-0.178305	0.131768	-1.35317	0.176002	0.512412
17105	850.408	0.345115	0.256997	1.34287	0.179313	0.51658
17110	1.49165	2.06292	2.04942	1.00659	0.314133	NA
432508	1875.4	-0.0510773	0.0877227	-0.582259	0.560392	0.823336
70574	112.018	0.0485201	0.204958	0.236732	0.812865	0.940237
17246	1023.1	0.0983067	0.0898424	1.09421	0.273862	0.623657
215436	565.945	0.104869	0.10006	1.04806	0.29461	0.646296
103468	351.279	0.165417	0.111882	1.47849	0.139277	0.459037
100862040	42.6046	-0.287252	0.408434	-0.7033	0.481869	0.778805
215449	792.287	-0.0953012	0.089776	-1.06154	0.288442	0.640263
17245	109.95	0.0999875	0.22128	0.451859	0.651371	0.872405
69181	486.878	-0.150953	0.120669	-1.25096	0.210947	0.557281
97640	2.0821	-0.424709	1.82472	-0.232753	0.815953	NA
71902	3186.96	0.0353134	0.0577244	0.611759	0.540697	0.813188
67081	3.19986	1.76272	1.22498	1.43898	0.150156	NA
74053	491.394	-0.0488385	0.171369	-0.28499	0.775652	0.925598
117599	77.6284	0.199126	0.24513	0.812328	0.416603	0.736871
73914	25.1324	0.825836	0.475292	1.73753	0.082293	0.356183
68212	469.104	-0.108473	0.129593	-0.837025	0.402579	0.730291
66225	12.9745	-0.502389	0.549186	-0.914789	0.360302	0.702679
320183	216.105	0.125929	0.214538	0.586979	0.557218	0.821505
100504616	1.42526	3.49763	2.032	1.72128	0.0852009	NA
380664	497.63	-0.0544764	0.134359	-0.405453	0.685144	0.88718
24117	9.02067	0.110015	0.73725	0.149223	0.881378	NA
74694	715.069	-0.0702168	0.165207	-0.425024	0.670819	0.880449
75612	2224.09	0.00139518	0.0685214	0.0203613	0.983755	0.994955
192678	316.751	-0.337002	0.131036	-2.57184	0.0101161	0.112492
56480	699.138	-0.0782418	0.100607	-0.777698	0.436747	0.751288
73192	2114.04	0.0811	0.0625306	1.29697	0.194643	0.536784
270802	82.0573	-0.281471	0.265688	-1.0594	0.289416	0.641437
117600	846.208	0.0235402	0.0931353	0.252753	0.800459	0.935275
216394	5.95725	0.0203627	0.846109	0.0240662	0.9808	NA
668272	25.5576	0.703578	0.402974	1.74596	0.0808172	0.353168
216395	483.605	0.147772	0.115392	1.2806	0.200334	0.543031
54140	2.25003	-0.190742	1.41655	-0.134652	0.892887	NA
319272	2.20427	0.606394	1.78003	0.340666	0.733355	NA
319468	1215.37	-0.108122	0.0882517	-1.22516	0.220516	0.567154
67074	1875.68	0.128772	0.0657829	1.95754	0.0502842	0.276976
14479	1415.72	-0.0655126	0.0744657	-0.87977	0.378984	0.716856
100042958	2.97538	0.764852	1.30145	0.58769	0.55674	NA
268354	1046.02	-0.298091	0.11544	-2.58222	0.00981673	0.110551
20503	269.441	-0.170495	0.178109	-0.957248	0.338442	0.685157
320398	36.6135	0.348634	0.32197	1.08282	0.27889	0.628364
68876	71.8958	0.0492781	0.233616	0.210936	0.832937	0.947669
52468	2171.81	0.009858	0.0934377	0.105503	0.915976	0.975293
11567	27.6095	0.635083	0.510416	1.24425	0.213409	0.559309
66399	162.101	0.00463616	0.152409	0.0304193	0.975733	0.99294
100504608	3.15302	2.34687	1.38423	1.69544	0.0899915	NA
17299	98.1049	0.126526	0.218878	0.578068	0.563218	0.825219
13115	6.46135	-0.236463	0.817241	-0.289343	0.772319	NA
216438	500.531	-0.299791	0.116758	-2.56763	0.0102396	0.112725
12567	1270.14	-0.114434	0.0745706	-1.53457	0.124889	0.434134
67125	1482	0.242061	0.0704474	3.43606	0.00059025	0.0164064
100504703	31.2151	-0.33295	0.403927	-0.824284	0.409778	0.734069
216439	7201.91	-0.211151	0.0868768	-2.43046	0.0150795	0.14042
216440	2534.03	-0.164634	0.0953417	-1.72678	0.0842076	0.36079
14421	1194.29	-0.0796059	0.125125	-0.63621	0.52464	0.805488
216441	24.5313	-0.286072	0.428737	-0.667243	0.504617	0.793677
52666	1410.66	-0.117178	0.1099	-1.06622	0.286323	0.637114
80904	1818.78	-0.252081	0.0719262	-3.50472	0.000457083	0.0137659
100038591	17.3172	0.38123	0.511516	0.745294	0.456094	0.763368
117150	698.586	0.0567532	0.0849315	0.668223	0.503991	0.793039
16572	19053.6	0.0469761	0.109319	0.429714	0.667404	0.87956
69654	4380.03	-0.0412198	0.0783558	-0.526059	0.598847	0.844391
110962	500.139	0.356915	0.151607	2.35422	0.0185618	0.157421
13198	261.525	-0.410028	0.127217	-3.22307	0.00126825	0.0276344
216443	1179.16	-0.120019	0.0899112	-1.33486	0.181922	0.519478
216445	3.97231	-2.46293	1.11378	-2.21132	0.0270135	NA
71750	1846.75	0.0441582	0.072664	0.607705	0.543383	0.814462
237611	34.5303	0.201301	0.408465	0.492824	0.622137	0.857821
407790	5.03014	-0.32659	1.03408	-0.315827	0.752134	NA
108037	582.736	-0.0814904	0.0935741	-0.870866	0.383828	0.720132
104080	29.1117	-0.231867	0.408084	-0.568184	0.56991	0.827693
16971	9529.95	-0.00570032	0.0620492	-0.0918677	0.926803	0.977261
20852	44.7537	0.519881	0.304416	1.7078	0.0876743	0.367031
17937	191.418	0.0274597	0.161963	0.169543	0.86537	0.959249
72243	6.15561	0.718835	0.868511	0.827664	0.407861	NA
210035	123.46	0.380027	0.20786	1.82828	0.0675075	0.320878
432516	10.2094	-1.0141	0.670427	-1.51262	0.130377	NA
21334	5.09362	0.0607323	1.04049	0.0583688	0.953455	NA
320080	192.49	-0.124538	0.171235	-0.727293	0.467046	0.768789
11536	7.97386	0.0889295	0.749828	0.1186	0.905592	NA
107605	2.57401	2.19074	1.31519	1.66571	0.0957707	NA
103142	9.93626	-0.16066	0.724003	-0.221905	0.824388	NA
19075	130.246	0.433536	0.193676	2.23846	0.0251909	0.188882
17938	3250.44	-0.420421	0.0534653	-7.86344	3.73733e-15	3.36967e-12
56351	908.365	-0.0638935	0.0788795	-0.810014	0.417932	0.737222
100862107	1.52377	-2.43721	1.96015	-1.24338	0.213728	NA
11947	21343.9	-0.0120968	0.0588786	-0.205454	0.837218	0.948685
751518	3.13638	-1.72324	1.3274	-1.29821	0.194215	NA
116848	907.143	-0.0979763	0.104361	-0.938818	0.347824	0.69248
56516	443.567	-0.0697526	0.134835	-0.517317	0.604935	0.847755
216456	111.988	0.136729	0.178559	0.765734	0.443835	0.756109
66701	89.9924	-0.144146	0.213763	-0.674329	0.500102	0.789775
17339	5.31891	-1.00276	0.934422	-1.07313	0.283211	NA
21853	59.734	-0.218931	0.253723	-0.862874	0.388207	0.722856
20847	753.632	-0.123479	0.0963863	-1.28108	0.200165	0.543031
103135	409.87	0.719327	0.106299	6.76702	1.31462e-11	5.57786e-09
56530	769.785	0.119081	0.089488	1.33069	0.183291	0.521423
12974	6052.81	0.0375427	0.0568926	0.659888	0.509326	0.796658
210582	540.085	-0.093974	0.109359	-0.859317	0.390166	0.723867
237615	2177.17	0.0217893	0.0720384	0.302467	0.762296	0.920703
72002	23.5265	-0.0328439	0.465438	-0.0705655	0.943744	0.982921
69917	1031.67	0.245721	0.0964699	2.54712	0.0108615	0.11641
67588	1855.29	-0.201898	0.0815625	-2.47537	0.0133096	0.129909
68094	4505.61	-0.0919627	0.0558608	-1.64628	0.0997054	0.390293
17904	5286.1	-0.0509437	0.0647943	-0.786237	0.431729	0.746789
216459	357.994	0.0712552	0.141706	0.502839	0.615078	0.853841
100502705	131.218	0.141611	0.181422	0.780558	0.435062	0.749846
23943	152.359	0.217981	0.205893	1.05871	0.289733	0.641763
103284	147.884	0.128525	0.185898	0.691376	0.489329	0.782924
67945	6251.43	-0.0146866	0.0749666	-0.195909	0.844682	0.950868
18813	2170.91	-0.117415	0.0706219	-1.66259	0.096395	0.383506
13867	12.1723	0.548536	0.733075	0.748267	0.454299	0.762186
668459	1.44932	0.121094	1.53932	0.0786676	0.937297	NA
27370	3105.1	-0.0419722	0.101393	-0.413956	0.678906	0.884265
22781	138.177	0.0697738	0.171124	0.407739	0.683465	0.886263
211389	263.63	0.299753	0.151186	1.98268	0.0474035	0.268806
19344	3450	-0.00711983	0.0658427	-0.108134	0.913889	0.974987
12566	167.055	-0.00319328	0.17957	-0.0177829	0.985812	0.995899
20431	17.1717	0.686458	0.579737	1.18409	0.236379	0.585
13139	42.5261	-0.117077	0.337	-0.347409	0.728284	0.905635
78428	190.332	-0.996795	0.171729	-5.80447	6.45709e-09	1.242e-06
58223	145.188	0.22035	0.294787	0.74749	0.454768	0.762315
73827	182.113	-0.0512886	0.161487	-0.317602	0.750787	0.915451
74330	898.512	-0.0882762	0.077689	-1.13628	0.255841	0.606178
66844	69.3235	-0.205137	0.26425	-0.776301	0.437571	0.751566
66118	381.064	-0.183941	0.119556	-1.53854	0.123916	0.432418
14561	463.703	-0.249231	0.116981	-2.13052	0.0331283	0.221094
12512	1990.53	0.113623	0.0911453	1.24661	0.21254	0.558368
19682	51.948	0.863296	0.413353	2.08852	0.036751	0.233144
14533	474.582	-0.132481	0.154688	-0.856442	0.391754	0.724822
16404	116.624	0.438324	0.220317	1.98952	0.0466442	0.266612
11923	4.00413	0.167245	1.12879	0.148164	0.882214	NA
625068	2.5365	0.148897	1.33911	0.111191	0.911465	NA
623734	2.28815	-3.86298	1.69738	-2.27584	0.0228554	NA
625109	1.82083	-1.01436	1.51784	-0.668294	0.503946	NA
625131	13.4302	-0.739934	0.595435	-1.24268	0.213986	0.559792
434624	12.9556	-0.438395	0.606494	-0.722835	0.469781	0.770821
236604	222.107	-0.3818	0.163641	-2.33315	0.01964	0.163019
78887	167.549	0.0830322	0.186626	0.444913	0.656383	0.875139
74203	809.565	0.00814711	0.0901725	0.0903504	0.928009	0.9779
13494	1245.98	-0.0902349	0.0880958	-1.02428	0.305703	0.65637
56218	334.654	-0.246534	0.114678	-2.14979	0.0315715	0.215289
791413	21.3128	0.376945	0.465266	0.810171	0.417842	0.737222
100302648	13.6968	0.045044	0.564245	0.0798307	0.936372	0.98083
216505	694.398	0.247414	0.125696	1.96835	0.0490281	0.273081
16886	3133.05	0.113054	0.0881691	1.28225	0.199756	0.542821
193670	498.055	0.0985122	0.108407	0.908725	0.363495	0.704905
71523	155.21	0.235665	0.165132	1.42714	0.153541	0.479018
237625	22.1278	1.12679	0.550187	2.04802	0.0405581	0.247387
170835	297.507	-0.0387167	0.133793	-0.289378	0.772292	0.924495
114679	1083.44	-0.144636	0.0914373	-1.58181	0.113693	0.416694
29856	73.6403	-0.044924	0.266405	-0.16863	0.866088	0.959288
544752	2596.34	-0.192805	0.0681255	-2.83015	0.00465264	0.067321
74522	1798.47	0.041937	0.0608784	0.688865	0.490908	0.783649
74309	858.884	-0.136947	0.111223	-1.23129	0.218216	0.564705
67430	51.425	0.462892	0.276369	1.67491	0.0939526	0.379461
75219	937.941	0.0563476	0.106012	0.53152	0.595059	0.842044
103710	372.766	-0.032975	0.106758	-0.308876	0.757416	0.918249
21452	334.171	0.160373	0.126796	1.26481	0.20594	0.552342
64934	848.51	0.0951718	0.0948258	1.00365	0.315548	0.665284
53897	2.7022	0.589541	1.11037	0.530941	0.595459	NA
100862181	2.08419	-2.35843	1.82194	-1.29446	0.195507	NA
103655	14.2616	0.742308	0.682163	1.08817	0.27652	0.62682
380683	206.962	-0.0221949	0.17032	-0.130313	0.896319	0.970426
67900	236.026	-0.692997	0.162205	-4.27234	1.93432e-05	0.00124573
67815	340.77	-0.0593764	0.157104	-0.377944	0.705472	0.898327
71673	399.81	-0.095101	0.113978	-0.834382	0.404066	0.730975
100526466	3.54908	-0.695001	1.05637	-0.657916	0.510592	NA
216516	824.512	0.19555	0.116966	1.67186	0.0945523	0.380903
67465	1230.91	-0.162939	0.0879782	-1.85204	0.0640202	0.312531
103724	465.134	0.0814764	0.102324	0.796255	0.425884	0.743267
71962	46.0245	0.317824	0.376726	0.843648	0.398866	0.728265
16878	22.9253	0.708346	0.43268	1.63711	0.101607	0.393885
75828	3.82849	-0.604215	0.952238	-0.634522	0.52574	NA
74302	2102.6	-0.0716921	0.0624624	-1.14776	0.251066	0.601953
75452	287.237	-0.0592045	0.125886	-0.470301	0.63814	0.865639
66152	2110.38	0.106358	0.0885535	1.20106	0.229727	0.576502
67178	326.207	0.0587226	0.158186	0.371225	0.71047	0.89987
192650	138.744	0.153891	0.22222	0.692515	0.488614	0.78264
18016	4581.56	-0.0487239	0.0919153	-0.530095	0.596046	0.842522
18082	966.446	-0.249293	0.106861	-2.33288	0.0196544	0.163045
107829	477.123	-0.109026	0.106094	-1.02764	0.304118	0.654938
380684	266.122	0.205478	0.224935	0.913497	0.360981	0.703126
11764	1832.65	-0.0735346	0.0642609	-1.14431	0.252494	0.60286
78926	1054.71	0.188577	0.0769685	2.45005	0.0142837	0.136282
75668	91.2329	0.0716336	0.279763	0.256051	0.797911	0.934768
14030	2124.26	-0.12983	0.0618357	-2.09959	0.0357648	0.229621
279766	230.764	0.222684	0.171502	1.29843	0.194138	0.536212
140703	832.731	0.0669885	0.12021	0.557262	0.577349	0.830886
84035	726.435	0.117142	0.161167	0.726838	0.467325	0.768803
407821	243.306	0.0572961	0.178117	0.321677	0.747698	0.913556
22433	994.964	-0.154629	0.0995928	-1.55262	0.120515	0.427787
104479	281.689	-0.20021	0.142738	-1.40264	0.160725	0.48998
665181	66.9627	-0.351203	0.247437	-1.41936	0.155793	0.482271
[truncated: 15,905 more rows]

## Sheet: Table S2
Control neuon (5 mM KCl) vs. Control neuon (55 mM KCl)
gene_id	baseMean	log2FoldChange	lfcSE	stat	pvalue	padj
497097	729.21	-0.5656	0.114428	-4.94285	7.69897e-07	7.61092e-06
100503874	3.21099	0.581232	1.42423	0.408103	0.683198	0.829478
100038431	1.63184	-1.24441	4.04289	-0.307803	0.758232	NA
19888	4.08151	0.842926	0.974956	0.864578	0.38727	0.596931
27395	446.388	-0.2816	0.127354	-2.21116	0.0270245	0.0886701
18777	491.699	-0.169408	0.114473	-1.47989	0.138902	0.30222
21399	1019.16	0.00127682	0.0856151	0.0149135	0.988101	0.99422
58175	481.554	-0.00802772	0.114079	-0.0703698	0.943899	0.974126
108664	2801.46	0.193426	0.0676443	2.85946	0.0042436	0.0186133
226304	5.04365	0.641408	1.00871	0.63587	0.524861	0.715103
12421	1815.05	0.304512	0.0840016	3.62507	0.000288879	0.00175905
240690	251.177	2.80123	0.152343	18.3876	1.65037e-75	2.46169e-73
319263	1732.72	-0.115332	0.0730073	-1.57974	0.114167	0.264072
71096	110.519	-0.0184716	0.185964	-0.0993285	0.920877	0.964609
59014	328.559	-0.696488	0.124654	-5.58738	2.30514e-08	2.81953e-07
76187	525.008	0.120563	0.143347	0.841056	0.400316	0.608651
72481	7.13378	1.51214	0.713604	2.11901	0.0340893	0.106403
76982	633.376	0.561092	0.110332	5.08547	3.66713e-07	3.80365e-06
17864	113.613	-0.515647	0.237819	-2.16823	0.0301412	0.0967677
70675	1093.14	0.246678	0.0914323	2.69793	0.00697715	0.0284952
73331	2.71352	-1.49069	1.33215	-1.11901	0.263137	0.467599
170755	107.344	0.0243097	0.239554	0.101479	0.91917	0.964043
620986	8.62438	0.483236	0.840544	0.574909	0.565353	0.74693
240697	7.94132	-0.92718	0.870232	-1.06544	0.286677	0.493977
73824	330.073	0.192138	0.131772	1.4581	0.144812	0.311446
100038398	2.71754	1.63326	1.64745	0.991386	0.321497	0.531617
69312	18.5502	0.822324	0.478023	1.72026	0.0853853	0.214003
26754	1875.52	0.0526063	0.0739525	0.711353	0.476866	0.674406
211660	264.697	-0.291938	0.162155	-1.80037	0.0718026	0.187983
211673	2575.52	-0.383164	0.0818513	-4.68122	2.85175e-06	2.57866e-05
109294	1118.46	0.198378	0.147017	1.34936	0.177223	0.357564
320492	1046.44	0.109991	0.107669	1.02156	0.306987	0.516042
240725	367.883	0.252064	0.437366	0.576322	0.564397	0.746462
240726	174.276	-0.193029	0.183148	-1.05395	0.291906	0.499754
17978	1642.04	-0.268014	0.067664	-3.96095	7.46533e-05	0.000517173
72265	608.855	-0.293797	0.120105	-2.44617	0.0144384	0.0528238
212442	206.735	0.560421	0.19847	2.82371	0.00474712	0.02059
433273	1.29726	-0.527081	1.84197	-0.28615	0.774763	NA
14048	396.52	0.039308	0.145603	0.269966	0.787186	0.892516
17681	21.1098	0.118875	0.483339	0.245945	0.805725	0.902635
277328	1.70332	0.859115	2.24387	0.382871	0.701815	NA
98741	134.739	-0.17435	0.187933	-0.927721	0.353552	0.564311
21749	93.3307	0.738992	0.230605	3.20458	0.00135259	0.00696757
226866	7.1823	-1.86257	0.860284	-2.16507	0.0303824	0.0973937
75799	9.10492	0.104038	0.778588	0.133624	0.8937	0.950528
19989	5458.02	0.148058	0.0533826	2.77353	0.00554515	0.0234303
98711	575.497	0.0711468	0.148104	0.480383	0.630955	0.795062
29819	1774.49	0.0867197	0.101853	0.851424	0.394534	0.603448
66799	1301.04	0.34855	0.0843428	4.13254	3.58774e-05	0.000265342
67923	1384.02	0.273586	0.0788521	3.4696	0.000521229	0.00298313
70397	579.595	-0.298537	0.112813	-2.6463	0.00813774	0.0323266
17087	20.5551	0.904797	0.613094	1.47579	0.14	0.303793
57339	110.686	-1.67159	0.263002	-6.35583	2.07309e-10	3.34693e-09
14545	2819.73	0.068546	0.0800652	0.856128	0.391927	0.6013
94227	165.874	0.277948	0.285065	0.975032	0.329544	0.539951
83691	6.5551	-0.360005	0.856434	-0.420353	0.674227	0.823527
21419	2.67607	0.872064	1.5384	0.566865	0.570806	0.751036
241035	1.4179	-1.87193	2.14095	-0.874346	0.38193	NA
17215	231.67	0.143346	0.145138	0.987655	0.323322	0.533131
77741	5.50366	-1.19872	0.9256	-1.29507	0.195296	0.381922
74229	2259.73	-0.259469	0.0823795	-3.14968	0.00163448	0.00826063
71877	137.856	0.00790493	0.230667	0.0342699	0.972662	0.988372
170829	24.7374	1.34407	0.478195	2.81071	0.00494316	0.0213087
75712	261.531	0.137365	0.136697	1.00489	0.31495	0.524538
14859	51.6365	0.401277	0.4667	0.859818	0.38989	0.599324
241041	0.994488	-2.94393	2.32194	-1.26788	0.204842	NA
226922	1946.55	-0.0334089	0.116016	-0.287967	0.773372	0.884461
116837	1377.82	0.0924857	0.101098	0.914817	0.360288	0.571544
70155	1087.05	-0.0769643	0.0898296	-0.85678	0.391566	0.60097
280645	389.86	0.19746	0.135201	1.46049	0.144156	0.310521
98366	1059.28	-0.0811948	0.0850405	-0.954778	0.33969	0.550556
68002	248.173	0.122475	0.157015	0.780019	0.43538	0.639684
68187	538.611	-0.390772	0.115168	-3.39305	0.00069119	0.00385252
12839	39.9288	1.10819	0.322353	3.43782	0.000586413	0.00332235
12823	274.774	-0.379071	0.136895	-2.76906	0.00562183	0.0237068
68421	2052.73	0.0472478	0.0809417	0.583727	0.559404	0.742831
210933	1072.03	-0.332155	0.0842663	-3.94173	8.08975e-05	0.000556088
433281	2.46663	1.02252	1.4931	0.684832	0.49345	0.688274
665903	26.1731	0.275803	0.430908	0.64005	0.52214	0.712605
213109	1534.58	-0.17955	0.0761138	-2.35897	0.0183259	0.0640969
19243	1351.95	1.26349	0.0926573	13.6361	2.44216e-42	1.97897e-40
170771	70.3455	-0.32125	0.267817	-1.19951	0.230329	0.427932
19076	186.215	0.199074	0.177667	1.12049	0.262505	0.467031
67503	6.16475	1.26617	0.780494	1.62226	0.104747	0.248118
19335	673.281	-0.320828	0.0832775	-3.85252	0.000116907	0.000778224
213539	339.298	0.532452	0.160334	3.3209	0.00089729	0.00483808
98403	289.706	-0.723168	0.154154	-4.6912	2.71612e-06	2.46793e-05
433287	2.04961	0.977644	1.58102	0.618361	0.536337	NA
320705	1674.87	0.0471849	0.0858191	0.549818	0.582444	0.759076
13518	7823.13	-0.00681146	0.061224	-0.111255	0.911414	0.959998
69668	460.753	-0.815904	0.125444	-6.50411	7.81554e-11	1.31731e-09
27993	332.983	0.05009	0.126934	0.394614	0.693128	0.83579
52318	146.791	-0.700929	0.187295	-3.74238	0.000182286	0.00116248
19253	4.97713	-0.474876	0.901275	-0.526894	0.598267	0.771699
211383	775.923	-1.68648	0.142752	-11.814	3.3027e-32	1.96703e-30
226970	835.396	-0.0245681	0.106163	-0.23142	0.816989	0.909698
214469	8105.41	0.0825588	0.0522902	1.57886	0.114369	0.264359
226971	3377.93	0.0711228	0.0517644	1.37397	0.169451	0.34625
50785	968.888	-0.0554053	0.0831943	-0.665975	0.505427	0.698162
320011	1582.06	0.0665083	0.0727827	0.913793	0.360826	0.572343
214854	27.5714	0.28241	0.391208	0.721893	0.47036	0.66891
214855	517.845	1.41191	0.111835	12.6249	1.53932e-36	1.08105e-34
226976	1364.61	-0.263207	0.0678234	-3.88076	0.00010413	0.000700922
214895	909.472	-0.0683795	0.0752266	-0.90898	0.363361	0.57469
94220	309.14	-0.226528	0.154228	-1.46878	0.141891	0.306809
94218	445.096	-0.138751	0.104477	-1.32806	0.184158	0.367438
78321	22.1639	0.0275963	0.448926	0.0614718	0.950984	0.977256
109346	75.1717	0.305831	0.251448	1.21628	0.223877	0.420159
20353	418.923	0.0637289	0.170942	0.37281	0.70929	0.845838
381337	1.19157	-1.93149	2.3396	-0.825566	0.40905	NA
12859	2246.97	0.146631	0.0810407	1.80935	0.0703962	0.185627
226977	2401.2	0.143635	0.0673122	2.13387	0.0328533	0.103456
71166	5.73877	0.201586	0.900916	0.223757	0.822946	0.912876
22637	7.69073	1.60289	0.933339	1.71738	0.0859103	0.215025
56030	2268.14	-0.181446	0.0671875	-2.7006	0.00692155	0.0283093
70853	157.016	0.219694	0.169309	1.29759	0.194427	0.380922
12790	2.7153	2.07062	1.64991	1.25498	0.209484	0.401507
269180	1872.8	-0.129256	0.0743504	-1.73847	0.0821277	0.207911
76178	1133.21	-0.122162	0.114547	-1.06647	0.28621	0.493562
67387	579.574	-0.0810201	0.0971039	-0.834366	0.404075	0.612141
269181	356.288	-0.607239	0.121564	-4.99521	5.87724e-07	5.91055e-06
72097	541.807	-0.398446	0.1446	-2.75551	0.00586005	0.0245638
211484	239.469	0.0827374	0.147141	0.562302	0.573911	0.753209
623661	62.8361	0.182557	0.249475	0.731765	0.464312	0.664496
69028	89.0437	-4.95727e-05	0.248868	-0.000199193	0.999841	1
107734	874.989	0.0985147	0.0814916	1.20889	0.226704	0.423447
332427	8.03711	0.93497	0.83454	1.12034	0.262568	0.467031
98258	925.848	-0.17593	0.0925339	-1.90125	0.0572696	0.158841
226982	1785.82	-0.117896	0.0703167	-1.67664	0.093612	0.229103
56210	425.924	-0.906413	0.109859	-8.25067	1.57508e-16	4.28192e-15
16764	802.655	-0.24636	0.0879392	-2.80149	0.0050868	0.0218052
381338	2841	-0.434675	0.0767106	-5.66643	1.458e-08	1.82847e-07
98388	919.028	-0.639488	0.104676	-6.1092	1.0013e-09	1.47397e-08
68833	427.527	-0.122339	0.0982287	-1.24546	0.212964	0.40591
18143	94.1307	-0.601607	0.229741	-2.61863	0.00882843	0.0346457
114641	3551.58	0.17541	0.0788884	2.22353	0.0261804	0.0864728
54610	259.029	0.138492	0.150369	0.921011	0.357045	0.568217
52846	484.015	-0.988707	0.111129	-8.89697	5.73943e-19	1.84263e-17
100217461	2.68963	-0.190052	1.31843	-0.14415	0.885382	0.946598
67702	403.366	-0.0188415	0.123313	-0.152794	0.87856	0.942293
263764	1013.88	-0.726648	0.10792	-6.73319	1.65986e-11	2.9668e-10
26921	8469.38	0.0950214	0.0500381	1.89898	0.057567	0.159345
16178	5.62693	-0.202284	1.03227	-0.19596	0.844642	0.923964
16177	116.369	0.457066	0.251795	1.81523	0.0694888	0.183824
107527	4.39618	-0.532093	0.925188	-0.575119	0.565211	0.746917
17082	1.67009	-2.68907	1.99109	-1.35055	0.176841	NA
110895	10.2049	0.343813	0.743926	0.46216	0.643966	0.803468
226999	8.87443	-0.327865	0.639629	-0.512586	0.608241	0.779731
211798	205.585	-0.617566	0.169413	-3.64532	0.000267056	0.00164218
381339	2.65389	-0.33756	1.42669	-0.236603	0.812965	0.907345
66297	380.009	0.19791	0.143571	1.37848	0.168055	0.344573
18993	1167.79	0.118124	0.0833596	1.41704	0.156472	0.328312
73100	143.915	-0.393974	0.225449	-1.74751	0.0805497	0.2049
69527	389.022	0.00434476	0.127694	0.0340246	0.972857	0.988372
93690	125.347	-1.72632	0.205367	-8.406	4.24245e-17	1.19576e-15
73122	899.51	-0.499818	0.0834429	-5.98995	2.09909e-09	2.95574e-08
98404	586.325	-0.41431	0.112171	-3.69356	0.000221133	0.00138919
14200	177.161	-0.126557	0.169253	-0.747734	0.45462	0.656778
666642	4.19659	1.63779	1.23348	1.32777	0.184253	0.367438
17974	1005.53	-0.44941	0.0798916	-5.62525	1.85238e-08	2.29236e-07
100861934	12.0394	7.4839	1.29831	5.76435	8.19741e-09	1.06119e-07
78896	1937.79	0.293532	0.2341	1.25387	0.209888	0.402143
67883	364.973	-0.239237	0.122999	-1.94503	0.0517715	0.147102
100503192	4.16564	0.538745	1.24058	0.434269	0.664093	0.816254
22019	1671.45	0.387536	0.0684992	5.65753	1.5357e-08	1.9202e-07
75623	155.607	0.31383	0.166411	1.88587	0.0593126	0.162873
72050	187.114	-0.0567841	0.180734	-0.314186	0.753379	0.87345
246229	506.207	-0.85667	0.125702	-6.81509	9.42041e-12	1.71841e-10
22592	339.089	0.039986	0.14204	0.281512	0.778318	0.886915
70676	179.863	0.388796	0.214931	1.80894	0.0704605	0.185651
12825	575.083	0.184066	0.127815	1.4401	0.14984	0.319449
12832	565.271	0.425863	0.183543	2.32023	0.0203284	0.0699648
73674	507.821	-0.366231	0.0990604	-3.69705	0.000218123	0.00137284
433297	46.9914	0.784085	0.324042	2.4197	0.0155333	0.0560511
53945	96.568	0.691253	0.25792	2.68011	0.00735977	0.0297266
227058	151.751	0.269216	0.241068	1.11676	0.264096	0.468757
100101919	41.4075	0.00380421	0.408826	0.00930521	0.992576	0.99652
227059	1574.25	-0.262309	0.0782891	-3.35052	0.000806595	0.00441115
56363	934.857	0.0750484	0.086904	0.863578	0.38782	0.597504
442821	1.88939	-0.398562	1.63347	-0.243998	0.807233	NA
20324	91.2745	-0.0957108	0.21059	-0.45449	0.649476	0.807018
109019	129.738	0.339252	0.205676	1.64944	0.0990568	0.23889
100045066	1.53154	1.44972	1.77212	0.81807	0.413317	NA
17912	359.446	0.0114252	0.127407	0.0896742	0.928546	0.967762
20849	2.70642	1.15274	1.56438	0.736864	0.461205	0.662157
20846	467.396	0.200849	0.153245	1.31064	0.189979	0.375079
14660	5992.47	0.284161	0.0641861	4.42715	9.54869e-06	7.86624e-05
17936	917.913	0.532362	0.0865961	6.14764	7.86437e-10	1.16788e-08
227094	27.807	-0.571072	0.381551	-1.49671	0.134468	0.29538
98682	1290.62	-0.321413	0.0763541	-4.2095	2.55937e-05	0.000193792
16329	262.594	0.238867	0.146839	1.62673	0.103795	0.246626
227095	288.383	0.0600315	0.153904	0.390058	0.696494	0.838022
67080	15.7436	0.749923	0.654446	1.14589	0.251841	0.454327
17700	26.8143	1.465	0.461565	3.17398	0.00150362	0.00765898
227099	56.5949	-0.370544	0.352448	-1.05134	0.293102	0.500783
227102	146.251	-0.151216	0.181417	-0.833526	0.404548	0.61267
72085	118.493	0.288762	0.176079	1.63996	0.101014	0.242057
70396	395.159	-0.167347	0.109885	-1.52293	0.127775	0.285194
627872	11.9486	-0.229883	0.555585	-0.413767	0.679045	0.826913
98267	273.138	0.0492048	0.206247	0.238572	0.811437	0.906647
329152	348.46	0.0672198	0.133283	0.50434	0.614022	0.783904
78016	13.7683	1.13943	0.650151	1.75257	0.079676	0.203291
98488	401.214	-0.172553	0.117165	-1.47274	0.140821	0.305083
241062	1116.5	0.62571	0.0994265	6.29319	3.11014e-10	4.8764e-09
329154	252.612	0.160417	0.132571	1.21005	0.226261	0.422839
81898	4930.8	0.252246	0.0563329	4.47778	7.54234e-06	6.3184e-05
67876	853.353	1.9915	0.103807	19.1846	4.9734e-82	7.83426e-80
15510	4668.49	0.0264954	0.0593681	0.446289	0.655388	0.810738
15528	1104.76	0.0211558	0.0742082	0.285087	0.775578	0.885383
19070	1295.32	-0.14308	0.0818242	-1.74862	0.080356	0.20453
74013	628.285	0.306957	0.117539	2.61153	0.00901368	0.0352577
212679	121.468	-0.227285	0.191922	-1.18426	0.236312	0.43559
227120	612.636	0.0735293	0.132344	0.555592	0.57849	0.756031
626009	4.32246	0.47978	1.08612	0.44174	0.658678	0.812613
212712	33.9017	-0.98645	0.34347	-2.87201	0.00407867	0.0180152
329160	6.83092	-0.27029	0.949534	-0.284655	0.775908	0.885499
407809	1.04061	-0.10444	2.55654	-0.0408519	0.967414	NA
75323	5.72001	1.77437	0.860936	2.06097	0.0393055	0.118897
73467	271.212	-0.551783	0.153146	-3.603	0.00031457	0.00189706
68736	130.863	0.000269495	0.223912	0.00120358	0.99904	0.999666
68115	186.016	-0.36367	0.169611	-2.14414	0.0320219	0.101415
67198	307.365	-0.0689126	0.147358	-0.467655	0.640031	0.801525
51960	136.164	-0.776792	0.190065	-4.08699	4.37009e-05	0.000316945
68549	104.839	-0.0469768	0.244297	-0.192294	0.847512	0.925602
11761	650.685	0.0597108	0.171855	0.347448	0.728255	0.858433
71724	1.12162	0.202849	2.12922	0.0952693	0.924101	NA
71872	24.8952	0.571696	0.406232	1.40731	0.159334	0.332668
66882	5355.67	0.143091	0.0593148	2.41241	0.0158476	0.0569924
12747	1127.03	0.783644	0.106441	7.36223	1.80866e-13	3.82017e-12
70225	298.75	-0.0885808	0.135413	-0.654155	0.513012	0.704654
65102	455.112	0.147227	0.133	1.10697	0.268307	0.473568
18393	536.718	-0.203088	0.0978824	-2.07481	0.0380038	0.11577
100504455	6.4409	2.13307	0.891107	2.39373	0.0166778	0.0590805
213056	1023.16	0.482399	0.0931269	5.18002	2.21861e-07	2.3788e-06
66495	658.522	0.126735	0.0952382	1.33072	0.183283	0.36637
100504501	4.27157	-0.148874	1.00878	-0.147578	0.882676	0.944843
108812	2.62952	-2.7587	1.52153	-1.8131	0.0698162	0.184473
12633	366.968	-0.477721	0.212896	-2.24392	0.0248377	0.0827352
12370	19.3725	0.41612	0.558502	0.745064	0.456233	0.657671
70827	4634.74	0.0609235	0.0715295	0.851725	0.394367	0.603448
227154	683.324	-0.226714	0.096733	-2.34371	0.0190928	0.0662842
381259	482.416	-0.0547048	0.091675	-0.596725	0.550691	0.737051
227157	8.71669	0.210013	0.838776	0.25038	0.802293	0.901175
74018	1051.27	-0.225458	0.0935077	-2.41111	0.0159039	0.0571313
271697	1.88115	2.0473	1.78062	1.14977	0.250239	NA
14369	130.682	-0.223494	0.220863	-1.01191	0.31158	0.520588
381260	148.313	-0.11006	0.217426	-0.506195	0.612719	0.782977
22218	1265.65	0.241951	0.0967166	2.50165	0.0123617	0.0463118
55989	1116.45	1.03683	0.10147	10.2181	1.6461e-24	6.88463e-23
12168	1186.19	-0.0330996	0.109842	-0.301339	0.763156	0.8788
100504533	183.522	-0.243824	0.149657	-1.62922	0.103266	0.245661
72750	1871.01	-0.00686684	0.0750766	-0.0914644	0.927124	0.967074
70375	536.978	-0.00123557	0.109277	-0.0113068	0.990979	0.995467
57750	477.156	0.0287828	0.121243	0.237397	0.812349	0.907064
241066	110.287	-1.12153	0.216682	-5.17592	2.26786e-07	2.42595e-06
100504573	3.10349	1.33979	1.19636	1.11989	0.262762	0.467277
269198	257.685	-0.116562	0.340552	-0.342274	0.732145	0.861263
77951	279.302	0.127452	0.146937	0.867389	0.385729	0.595598
329165	4002.18	-0.28255	0.0608553	-4.64299	3.43404e-06	3.05762e-05
77300	1073.82	-0.538793	0.102964	-5.23284	1.66922e-07	1.83288e-06
100042533	70.3677	-0.221492	0.305641	-0.724679	0.468649	0.667708
12487	6.7556	4.91334	1.24872	3.9347	8.33016e-05	0.000571681
77341	1.47739	-3.2874	2.34073	-1.40443	0.160191	NA
72823	374.773	0.167982	0.158885	1.05725	0.290397	0.49799
18187	4280.84	-0.0273056	0.0846621	-0.322525	0.747055	0.869887
74992	1.43479	-0.705273	1.72042	-0.409941	0.681849	NA
227195	408.063	-0.586285	0.158832	-3.69122	0.00022318	0.00140048
100380944	52.1332	0.26066	0.325878	0.799869	0.423787	0.629999
100504668	7.90809	1.13543	0.702053	1.6173	0.105813	0.250067
227197	1765.96	-0.00959684	0.0689442	-0.139197	0.889294	0.948494
55949	3312.88	0.164591	0.0575223	2.86134	0.00421852	0.0185164
100217464	3.68701	-0.00822034	1.10208	-0.00745891	0.994049	0.99703
241070	1.43105	-1.94974	2.11611	-0.921378	0.356853	NA
73884	3655.19	3.69653	0.218769	16.897	4.73502e-64	5.78324e-62
23792	2017.55	-0.0458618	0.0861781	-0.532175	0.594605	0.768932
241073	3.21786	1.69881	1.35729	1.25162	0.210709	0.40324
76668	57.5347	0.156502	0.336798	0.464676	0.642164	0.802705
75619	178.861	0.152973	0.158371	0.965917	0.334086	0.544586
74426	11.141	-0.192927	0.62598	-0.308201	0.75793	0.876074
93691	587	-0.209125	0.131472	-1.59065	0.111689	0.26002
12912	875.605	-0.368611	0.112729	-3.26989	0.0010759	0.00569188
67099	140.351	-0.189047	0.213536	-0.885316	0.375986	0.586239
69941	7.25774	0.518522	0.835933	0.620292	0.535066	0.723799
227210	267.695	0.87512	0.159738	5.47846	4.29054e-08	5.10713e-07
14367	46.9497	0.506215	0.334531	1.51321	0.130227	0.288698
241075	333.319	-0.279624	0.125704	-2.22446	0.0261172	0.086298
12964	1.35107	-0.633974	1.61407	-0.392781	0.694481	NA
98303	101.677	-0.118473	0.255314	-0.464029	0.642627	0.802986
15926	4558.32	0.04959	0.0696756	0.711727	0.476634	0.674248
18711	903.921	-0.151359	0.0889564	-1.70149	0.0888503	0.220461
213527	12.4725	-0.174751	0.643773	-0.271449	0.786046	0.891935
17756	15957.4	-0.0369544	0.0552366	-0.66902	0.503483	0.696457
100038569	7.92256	1.0666	0.765111	1.39405	0.163303	0.338059
329178	1168.94	0.127447	0.102328	1.24547	0.212959	0.40591
66646	626.632	0.295864	0.108119	2.73648	0.00621013	0.0258512
68691	219.361	-0.197327	0.18431	-1.07063	0.284338	0.491842
11363	555.746	-0.0404633	0.105483	-0.383599	0.701276	0.840683
14768	1596.5	0.021441	0.08663	0.247501	0.80452	0.902208
227231	8.38733	-0.108418	0.720718	-0.15043	0.880425	0.943255
13869	143.917	-0.29056	0.242828	-1.19657	0.231475	0.429524
22779	60.1037	-0.353515	0.319558	-1.10626	0.268613	0.473734
66722	10.4758	-0.687226	0.85905	-0.799983	0.42372	0.629956
320460	2.64217	-0.129861	1.36335	-0.0952514	0.924115	0.965328
12021	33.8345	0.520362	0.421569	1.23435	0.217074	0.411007
74591	16.1274	-0.176287	0.530129	-0.332537	0.739484	0.865102
108147	412.237	0.0812934	0.11443	0.710419	0.477445	0.674659
14268	1879.02	0.142061	0.228857	0.62074	0.534771	0.723632
100042814	2.36714	4.27654	1.78882	2.3907	0.0168165	0.0594841
71134	1.15406	3.30144	2.45663	1.34389	0.178985	NA
381269	62.4395	1.34521	0.287718	4.67543	2.93339e-06	2.6468e-05
111175	102.223	0.280887	0.212962	1.31895	0.187186	0.371354
271711	388.502	-0.684464	0.1392	-4.91712	8.78271e-07	8.60154e-06
22596	381.255	0.515549	0.118596	4.34708	1.3796e-05	0.000109996
381270	1498.01	-0.0678075	0.10431	-0.650059	0.515654	0.706963
54380	730.946	-0.257379	0.085743	-3.00175	0.00268433	0.0126629
19981	2297.96	0.170129	0.0972672	1.74909	0.0802753	0.204418
16008	7271.2	0.180719	0.115519	1.56441	0.117721	0.269374
16011	10175.3	0.0590062	0.275353	0.214293	0.830318	0.917236
723792	1.79035	0.542748	1.67316	0.324385	0.745646	NA
109198	5.03286	-0.284022	0.977792	-0.290473	0.771455	0.883473
21961	558.798	-0.0476024	0.163605	-0.290959	0.771083	0.883221
435626	3.09788	-0.392774	1.12977	-0.347658	0.728097	0.858433
76709	3674.81	0.168409	0.0538425	3.1278	0.00176119	0.0087851
227290	2282	0.0748985	0.0760908	0.98433	0.324953	0.53435
56695	893.833	-0.253402	0.107722	-2.35238	0.0186539	0.0651092
69660	203.113	0.539277	0.183011	2.94669	0.00321196	0.0147033
241112	80.5973	0.0444779	0.283198	0.157056	0.875201	0.940963
18173	62.8325	0.621459	0.264629	2.34842	0.0188534	0.0656831
227292	686.467	0.148681	0.139903	1.06274	0.2879	0.495479
22349	2.32847	3.56608	1.63161	2.18562	0.0288435	0.0934125
319651	982.773	1.64669	0.114382	14.3965	5.44611e-47	5.04364e-45
58184	794.11	-0.656662	0.0930803	-7.05479	1.72858e-12	3.41081e-11
18802	703.123	0.284541	0.127307	2.23508	0.0254122	0.0841663
77264	824.582	0.191174	0.0920388	2.0771	0.0377922	0.115304
66821	251.9	-0.0986869	0.13603	-0.725478	0.468159	0.667413
57751	341.626	-0.43813	0.121553	-3.60442	0.000312847	0.00188862
269209	214.957	0.184746	0.195339	0.94577	0.344266	0.555152
67534	228.918	-0.441761	0.134206	-3.29167	0.00099593	0.00531888
104086	2.56342	-1.35964	1.35339	-1.00462	0.31508	0.524563
22420	11.9454	0.273558	0.620105	0.441149	0.659105	0.812681
22409	1.5455	1.27435	1.73516	0.734431	0.462686	NA
12570	2589.34	0.0443018	0.124198	0.356702	0.721315	0.853116
241116	296.308	0.454076	0.197985	2.29349	0.02182	0.0743132
16147	4.76807	-1.45141	0.995249	-1.45834	0.144746	0.311367
75570	33.2106	-0.319223	0.388223	-0.822269	0.410924	0.618294
22626	3.28867	0.168063	1.26506	0.13285	0.894312	0.950898
69171	980.756	0.412379	0.0819614	5.03139	4.86948e-07	4.98331e-06
227298	2675.24	-0.0708003	0.0753073	-0.940152	0.34714	0.557667
68818	193.937	0.31913	0.169689	1.88067	0.0600166	0.164351
74104	702.36	0.257451	0.101811	2.52871	0.0114482	0.0434592
245860	1879.79	0.082937	0.0752605	1.102	0.270462	0.476278
52231	186.804	-0.322276	0.158144	-2.03786	0.0415636	0.124432
74577	193.728	0.0524805	0.188772	0.27801	0.781005	0.888892
20872	769.876	0.0823662	0.0925422	0.89004	0.373445	0.584114
22145	2197.39	-0.130996	0.127247	-1.02946	0.303264	0.512227
381272	1.99	0.85777	1.64804	0.520478	0.60273	NA
56812	969.371	0.337055	0.0772254	4.36456	1.27377e-05	0.000102089
19275	4012.01	0.250875	0.120694	2.0786	0.037654	0.114995
19711	12.2085	0.779799	0.666304	1.17034	0.241866	0.442681
13437	801.45	0.00257698	0.100356	0.0256784	0.979514	0.991276
13346	1.05114	-0.503529	1.98796	-0.25329	0.800044	NA
11790	1112.81	-0.203161	0.0926069	-2.1938	0.02825	0.091886
69080	368.452	-0.0267925	0.134911	-0.198595	0.84258	0.923086
241118	103.854	-0.505596	0.284804	-1.77524	0.0758581	0.195982
74241	1560.34	0.3501	0.0857428	4.08314	4.44316e-05	0.000321829
319998	827.75	1.2129	0.133092	9.11329	7.99203e-20	2.73237e-18
98733	481.502	0.251624	0.109626	2.29529	0.0217166	0.0740657
16322	251.919	0.0493966	0.143063	0.345279	0.729885	0.859573
71728	333.459	0.156351	0.119181	1.31189	0.189559	0.374504
20536	1698.3	0.0432146	0.0824958	0.52384	0.60039	0.773151
620079	1.70613	-0.606482	1.43358	-0.423053	0.672257	NA
13838	6830.09	-0.346327	0.0746828	-4.63731	3.52974e-06	3.1362e-05
433323	10.5822	-1.59133	0.728037	-2.18578	0.0288319	0.0934125
23874	1154.78	0.0198277	0.0972305	0.203925	0.838412	0.921635
74205	6165.64	0.248774	0.0635895	3.91219	9.14636e-05	0.000623884
195434	541.071	2.77326	0.14971	18.5242	1.31693e-76	1.98186e-74
57814	6.27664	1.13872	0.823885	1.38214	0.166929	0.343162
20254	9261.12	3.39166	0.119206	28.4521	4.58686e-178	1.84075e-175
252903	20.6769	0.013758	0.493511	0.0278778	0.97776	0.990095
69368	479.946	0.021765	0.643	0.0338491	0.972998	0.988387
69163	229.491	-0.488078	0.176071	-2.77205	0.00557045	0.0235154
100862198	2.87401	-0.78843	1.16561	-0.676411	0.49878	0.692309
20720	5184.22	0.06947	0.0695313	0.999119	0.317737	0.527292
26554	2435.07	0.434181	0.0784167	5.53684	3.0797e-08	3.70245e-07
210293	313.078	-0.314319	0.143801	-2.18579	0.0288308	0.0934125
241134	204.572	0.900657	0.17685	5.09276	3.52881e-07	3.67376e-06
16367	1227.87	-0.535281	0.109289	-4.89785	9.68923e-07	9.44545e-06
100503073	6.7245	3.2401	0.967421	3.34922	0.000810399	0.00442908
76867	420.921	0.213765	0.14846	1.43989	0.149899	0.319532
12829	61.3486	-0.164058	0.322053	-0.509412	0.610464	0.781629
12828	32.9365	0.814776	0.919857	0.885764	0.375744	0.586239
75734	3214.87	0.0420001	0.0628732	0.668013	0.504125	0.697049
15463	1487.78	-0.110703	0.0842409	-1.31412	0.188805	0.373553
80721	3.13092	1.20766	1.50096	0.804596	0.421053	0.627651
71227	37.1678	-0.157836	0.358397	-0.440395	0.659651	0.813107
77629	2804.15	-0.308401	0.0836385	-3.68731	0.000226641	0.00141745
98496	661.032	-0.244292	0.0954676	-2.5589	0.0105005	0.0403511
227325	6647.18	0.22337	0.0900901	2.4794	0.0131602	0.0488259
14897	4354.78	0.0781461	0.0557605	1.40146	0.161076	0.33517
66153	54.5015	-0.220536	0.292366	-0.754316	0.45066	0.65308
71781	168.343	-0.082993	0.169012	-0.491047	0.623393	0.789369
381287	6.16162	0.214878	1.02415	0.209811	0.833815	0.9191
100039794	1.2982	-0.855005	1.79922	-0.475208	0.634638	NA
109032	2.69813	0.863092	1.32516	0.651313	0.514845	0.706366
434484	9.0764	-0.981644	0.686808	-1.42928	0.152923	0.323528
20684	4.76293	0.439305	0.966323	0.454615	0.649386	0.807018
319997	18.7342	0.04726	0.475949	0.0992963	0.920903	0.964609
12283	3559.63	0.00298597	0.0560069	0.0533144	0.957481	0.980599
64294	9872.06	0.16599	0.0701435	2.36643	0.0179606	0.062974
71141	70.6133	0.493502	0.250298	1.97166	0.0486484	0.140142
227326	63.2993	-0.630281	0.303869	-2.07419	0.0380621	0.115905
70060	10.4277	0.77743	0.676892	1.14853	0.25075	0.453122
72792	1056.05	-0.518528	0.117075	-4.42901	9.46647e-06	7.80613e-05
70247	3092.31	-0.0608754	0.0615791	-0.988572	0.322873	0.532696
15559	4.23776	0.787266	0.913504	0.86181	0.388792	0.598462
78795	417.391	-0.0464107	0.107864	-0.430272	0.666998	0.818511
100861644	2.50378	-4.09923	1.77826	-2.3052	0.0211555	0.0724159
227327	38.6264	-3.59736	0.498097	-7.22221	5.1149e-13	1.0412e-11
17975	7712.96	0.205027	0.0621842	3.29709	0.000976913	0.0052256
100303740	1.91956	1.65977	1.65432	1.0033	0.315718	NA
319336	20.7912	-1.10668	0.528269	-2.09491	0.036179	0.111469
19231	6406.04	0.472901	0.0793758	5.95774	2.55749e-09	3.5537e-08
18582	814.151	-0.205582	0.0977382	-2.1034	0.0354311	0.109777
26895	350.459	-0.335713	0.116934	-2.87096	0.00409233	0.0180645
18159	43.8765	0.446603	0.29605	1.50854	0.131416	0.2908
208718	288.38	0.437371	0.145894	2.99788	0.00271868	0.0128141
13599	106.99	-0.183767	0.220496	-0.833424	0.404606	0.61267
69453	1.12069	-1.03951	2.06383	-0.503681	0.614485	NA
26987	1354.78	-0.277651	0.0933938	-2.97291	0.00294991	0.0136972
98363	45.004	0.0646361	0.398153	0.16234	0.871038	0.938865
227331	1072.45	-0.605223	0.0863348	-7.01018	2.38009e-12	4.61638e-11
100040591	37.0733	1.51807	1.44335	1.05177	0.292907	0.500623
53972	525.041	-0.188251	0.134658	-1.398	0.162113	0.336514
620454	4.09918	-0.210605	0.96581	-0.21806	0.827382	0.915481
23956	9.79802	0.753948	0.714325	1.05547	0.291211	0.498872
16331	44.5656	0.106763	0.295255	0.361595	0.717655	0.850698
77040	660.687	0.0892834	0.111679	0.799463	0.424022	0.630088
20215	9.34244	0.5663	0.680176	0.832579	0.405082	0.613251
100503175	3.79954	3.08081	1.31166	2.34878	0.0188349	0.065632
227333	2419.22	0.0416886	0.067557	0.617088	0.537177	0.72549
227334	307.255	0.0444039	0.135173	0.328498	0.742535	0.866965
394432	6.35389	0.353806	0.742779	0.476328	0.633841	0.797149
94284	60.7616	0.205489	0.310063	0.662733	0.507502	0.70011
15504	26.1637	0.100008	0.405319	0.246738	0.805111	0.902451
100040766	1.20185	2.67809	2.05014	1.30629	0.191452	NA
381280	183.646	0.689996	0.187078	3.68828	0.000225777	0.00141468
171382	1.98858	-1.73002	1.97541	-0.875781	0.381149	NA
75396	8.11083	-0.696228	0.834355	-0.83445	0.404027	0.612124
320982	2054.72	0.100948	0.0877932	1.14984	0.25021	0.452304
98402	470.354	-0.61486	0.118386	-5.19371	2.06149e-07	2.22163e-06
347722	4574.2	-0.288887	0.0734028	-3.93564	8.29759e-05	0.00056991
14472	9.09437	-0.279817	0.73612	-0.380124	0.703853	0.842515
208372	5.60449	-0.080974	0.945538	-0.085638	0.931754	0.969008
74918	96.1073	-0.503571	0.330702	-1.52273	0.127825	0.285194
12778	186.432	1.16556	0.184523	6.31662	2.67347e-10	4.23112e-09
108679	1325.5	0.22353	0.0677508	3.2993	0.000969275	0.00518804
12835	100.701	0.357306	0.214241	1.66777	0.0953605	0.23237
171531	1.34875	1.68414	2.09832	0.80261	0.4222	NA
16978	1066.71	-0.0822345	0.115732	-0.710558	0.477358	0.674626
329207	1.07633	0.929602	1.95031	0.476642	0.633617	NA
51801	558.941	0.195303	0.128277	1.52251	0.127883	0.285224
67921	551.274	0.239841	0.145566	1.64765	0.0994254	0.239402
665783	12.9055	-1.96041	0.627089	-3.1262	0.0017708	0.00882521
50880	161.618	0.0493836	0.204633	0.241327	0.809302	0.905221
227357	3.0413	-2.3366	1.44657	-1.61527	0.106253	0.250791
227358	4.69034	0.214723	0.906799	0.236792	0.812818	0.907345
67444	684.303	0.257599	0.0984003	2.61787	0.008848	0.0347144
55927	377.676	0.0218891	0.140026	0.156321	0.87578	0.941033
18627	568.189	1.213	0.136005	8.91881	4.71316e-19	1.52477e-17
74019	263.723	-0.818288	0.143216	-5.71366	1.1057e-08	1.40972e-07
65247	1246.95	-0.40994	0.071788	-5.71043	1.12694e-08	1.43247e-07
13345	2.74138	-0.649496	1.52253	-0.426591	0.669678	0.82042
208727	735.577	0.000852662	0.104971	0.00812281	0.993519	0.996866
67273	1775.18	0.0522533	0.104043	0.502226	0.615509	0.784631
66915	1063.17	0.100518	0.0864925	1.16215	0.245173	0.44631
260301	3.18658	-0.745901	1.44987	-0.514461	0.606929	0.778505
14733	2579.27	-0.160556	0.097371	-1.64891	0.0991665	0.238984
241158	3.32047	2.76966	1.53738	1.80154	0.0716173	0.187673
67446	119.023	0.31435	0.181816	1.72895	0.0838182	0.211174
108657	368.458	-1.2209	0.118767	-10.2797	8.69632e-25	3.72022e-23
100037260	6.37243	-0.221883	0.987361	-0.224723	0.822195	0.912677
23830	1074.03	1.08855	0.0943769	11.5341	8.88208e-31	4.92459e-29
64095	26.6031	0.0989739	0.433281	0.228429	0.819313	0.910872
208760	1.25493	0.724596	2.21178	0.327607	0.743209	NA
16560	24679.9	0.122116	0.0836676	1.45954	0.144416	0.310873
381284	123.95	-0.0135421	0.262398	-0.051609	0.95884	0.981194
208777	183.854	-0.11785	0.186158	-0.633064	0.526692	0.71671
69821	305.111	-0.0224886	0.153027	-0.146958	0.883165	0.945127
269224	77.4661	0.0808381	0.254875	0.317168	0.751117	0.872025
66385	1073.67	-0.0554549	0.0793273	-0.699065	0.484512	0.681048
110611	4381.27	0.360953	0.0574005	6.28833	3.20902e-10	5.01744e-09
18000	3092.78	-0.0320703	0.0950211	-0.337507	0.735735	0.863266
227377	126.914	-0.241012	0.212956	-1.13174	0.257742	0.461423
59041	3684.19	0.0447705	0.0928687	0.482084	0.629746	0.794396
51800	230.302	0.0814114	0.190749	0.426799	0.669526	0.82042
67026	288.142	-0.590975	0.135242	-4.36977	1.2438e-05	9.99723e-05
66615	932.851	-0.19318	0.0994294	-1.94288	0.0520302	0.147688
21915	467.641	0.135251	0.0945866	1.42992	0.15274	0.323299
66262	149.023	-1.14192	0.176906	-6.45498	1.08233e-10	1.80085e-09
98314	149.492	0.146233	0.168527	0.867713	0.385551	0.595534
381334	1.60642	0.635512	1.50241	0.422994	0.672299	NA
666009	2.60155	-0.272088	1.18575	-0.229465	0.818508	0.910624
67698	439.851	-0.0451621	0.118999	-0.379516	0.704305	0.842854
20452	319.825	1.61946	0.151054	10.7211	8.10569e-27	3.88129e-25
100504401	1.07399	-0.752554	1.81928	-0.413655	0.679127	NA
329217	4.02964	0.0386108	1.10285	0.0350099	0.972072	0.988195
52392	522.511	-0.472564	0.0973461	-4.85447	1.20709e-06	1.15665e-05
227399	361.485	-0.185488	0.128014	-1.44897	0.147346	0.315407
252876	77.1299	-0.771699	0.262048	-2.94488	0.00323078	0.0147734
18484	3359.04	0.69741	0.0740434	9.41894	4.55675e-21	1.65883e-19
78603	63.2044	2.95049	0.329586	8.9521	3.48781e-19	1.13928e-17
241175	148.211	-0.109992	0.208979	-0.526331	0.598658	0.772026
23836	383.793	0.0328435	0.137785	0.238367	0.811596	0.906691
320311	1141.92	-0.699038	0.133914	-5.22004	1.78882e-07	1.9515e-06
100504568	11.5046	-0.253871	0.698597	-0.363401	0.716305	0.849843
27392	513.969	0.0549071	0.142557	0.38516	0.700119	0.840163
227446	1230.65	-0.482689	0.0785889	-6.14194	8.152e-10	1.20846e-08
100042023	1.21699	-1.23235	2.03033	-0.606973	0.543869	NA
21934	14.3214	-0.889867	0.62459	-1.42472	0.154238	0.32504
635504	4.08396	0.996761	1.11481	0.894112	0.371262	0.582159
227449	308.413	-0.212357	0.126479	-1.67899	0.0931536	0.228213
626049	4.2635	-0.495061	1.18948	-0.4162	0.677264	0.825911
98432	2264.68	0.137826	0.0779935	1.76715	0.0772028	0.198574
12043	531.378	0.16189	0.138643	1.16767	0.242939	0.443777
70750	445.903	-0.650634	0.110627	-5.88136	4.06918e-09	5.49568e-08
20479	892.357	0.333569	0.0779327	4.28022	1.86712e-05	0.000145034
20724	17.2885	0.468383	0.491636	0.952702	0.340741	0.551646
18788	76.2963	9.99576	1.20372	8.30407	1.00608e-16	2.77991e-15
241197	1.49688	-0.151076	2.07821	-0.0726952	0.942049	NA
20725	37.7283	0.39318	0.354399	1.10943	0.267246	0.472301
241201	9.72249	0.772786	0.763881	1.01166	0.311702	0.520738
227485	52.1605	-0.0776993	0.38784	-0.200339	0.841216	0.923086
319901	365.162	0.268989	0.131892	2.03946	0.0414038	0.124048
636808	241.589	-0.279215	0.169384	-1.64841	0.0992682	0.239142
22099	1946.21	0.0452889	0.0652849	0.693712	0.487863	0.683737
67949	661.494	-0.29213	0.0929524	-3.1428	0.00167343	0.00843218
76707	2804.97	-0.141854	0.0698567	-2.03065	0.0422909	0.126006
68204	1.1951	2.41536	2.11134	1.14399	0.252626	NA
81879	285.063	0.166368	0.356541	0.466615	0.640775	0.801766
14633	113.424	-0.615632	0.205576	-2.99467	0.00274744	0.0129136
16324	265.617	-0.954816	0.167634	-5.69583	1.22773e-08	1.55472e-07
64143	415.994	0.301368	0.112875	2.66992	0.00758703	0.0304693
226351	149.527	-0.762636	0.250518	-3.04424	0.0023327	0.0111953
226352	279.826	-0.0770615	0.183418	-0.42014	0.674383	0.823556
19258	714.163	0.0169139	0.13246	0.127691	0.898394	0.952797
66343	162.099	-0.231459	0.174257	-1.32826	0.184092	0.367378
226356	38.4925	0.218041	0.430674	0.506278	0.612662	0.782977
319229	61.3911	0.396731	0.418126	0.948831	0.342706	0.553559
170706	23.6254	0.111246	0.559698	0.198761	0.84245	0.923086
13167	12491.4	0.182636	0.0851278	2.14544	0.0319181	0.101219
73103	23.5433	0.228995	0.463474	0.494084	0.621247	0.78825
68428	148.947	0.707715	0.238493	2.96744	0.00300288	0.0139086
226359	237.831	-0.741558	0.225307	-3.29133	0.000997142	0.00532276
17167	322.008	0.0576897	0.308382	0.187072	0.851604	0.928087
13798	3.33593	0.0939093	1.09905	0.0854457	0.931907	0.969044
98452	55.6586	0.555628	0.295136	1.88262	0.0597522	0.163813
72999	457.96	0.358433	0.118375	3.02793	0.00246233	0.0117454
70829	884.583	-0.456436	0.113589	-4.01831	5.86171e-05	0.000415472
15564	73.9518	-0.60112	0.235549	-2.552	0.0107108	0.0410857
66942	213.811	-0.540089	0.144905	-3.72719	0.000193626	0.00123014
269109	637.167	0.120438	0.172303	0.698991	0.484558	0.681055
74117	4483.47	0.116939	0.069614	1.67982	0.0929916	0.228003
74150	702.618	-0.000297536	0.111581	-0.00266655	0.997872	0.999139
72585	89.507	-0.157836	0.214436	-0.73605	0.4617	0.662351
210356	351.381	-0.148029	0.112199	-1.31935	0.187053	0.371221
107895	942.139	-0.164218	0.154712	-1.06145	0.288488	0.495916
667090	28.7129	0.177468	0.490553	0.361771	0.717523	0.850601
72160	81.035	-0.481103	0.270069	-1.78141	0.0748452	0.194109
266645	1.18739	0.182024	1.56936	0.115986	0.907664	NA
100502745	14.2352	1.73951	0.706296	2.46286	0.0137834	0.0507247
72949	548.88	0.538201	0.115022	4.67912	2.88112e-06	2.60242e-05
22625	156.637	0.954944	0.22431	4.25726	2.0695e-05	0.00015964
226407	980.448	0.218608	0.079828	2.73849	0.00617214	0.0257185
226409	163.933	0.139956	0.172818	0.809846	0.418029	0.624856
226412	2241.21	0.618937	0.0611336	10.1243	4.30926e-24	1.77586e-22
67812	1985.43	-0.0649348	0.0695692	-0.933384	0.350622	0.560855
226413	2.66506	0.736915	1.40747	0.523575	0.600574	0.773247
17219	408.021	0.0923416	0.127477	0.724378	0.468834	0.667866
226414	1448.9	0.054034	0.0684482	0.789415	0.42987	0.634675
12767	364.662	1.30448	0.130235	10.0164	1.29154e-23	5.22037e-22
210417	711.173	0.0552407	0.135142	0.408761	0.682715	0.829285
100042740	4.21014	0.836746	0.985142	0.849365	0.395678	0.604418
13136	174.763	0.483836	0.159438	3.03464	0.00240819	0.0115313
12269	20.5202	-0.396273	0.499427	-0.793456	0.427512	0.632913
12270	3.74031	-1.52119	1.40642	-1.0816	0.27943	0.486297
18640	1018.83	-0.114068	0.0796868	-1.43145	0.152301	0.322653
226418	91.6191	-1.50174	0.26277	-5.71504	1.09676e-08	1.39939e-07
212439	21.9936	-2.79103	0.525312	-5.31309	1.0778e-07	1.2127e-06
329244	1.13233	-2.10394	2.3811	-0.883599	0.376912	NA
16153	3.51984	-0.355107	1.17348	-0.302609	0.762188	0.878045
17164	926.716	0.225347	0.103626	2.17462	0.0296589	0.0954191
226419	199.602	-1.17045	0.168459	-6.948	3.70494e-12	7.05613e-11
16865	438.073	-0.0490959	0.103066	-0.476356	0.633821	0.797149
54354	196.84	-0.0738665	0.181079	-0.407923	0.68333	0.829494
56489	77.3821	0.479864	0.309924	1.54833	0.121543	0.275277
14270	3547.44	-0.15435	0.073414	-2.10245	0.0355134	0.109932
108900	56.7775	0.366749	0.286013	1.28228	0.199744	0.388136
226421	94.6488	0.0985836	0.272096	0.362312	0.717119	0.85047
320718	3.44476	-1.36571	1.34459	-1.01571	0.309769	0.51859
212933	26.7026	0.451455	0.474829	0.950774	0.341719	0.552694
98396	2260.07	-0.163232	0.0852187	-1.91544	0.055436	0.155212
226422	269.914	0.254762	0.163927	1.55411	0.120158	0.273351
98415	1957.07	-0.332298	0.0984857	-3.37407	0.00074065	0.00408678
212980	8.64385	-0.355102	0.920171	-0.385909	0.699564	0.840021
13714	204.887	0.581281	0.178837	3.25034	0.00115267	0.00603926
213006	82.734	0.0598287	0.233269	0.25648	0.79758	0.898814
18557	31.5358	-0.138876	0.408422	-0.34003	0.733834	0.862416
213409	12.1685	0.00677077	0.643353	0.0105242	0.991603	0.995679
213417	252.23	0.142757	0.135912	1.05037	0.29355	0.501244
74137	69.7341	0.836703	0.325602	2.56971	0.0101783	0.0392663
68875	2701.48	-0.325402	0.109579	-2.96957	0.00298221	0.0138243
213452	1001.6	-0.2574	0.0823853	-3.12435	0.001782	0.00886729
213464	652.829	-0.371763	0.11832	-3.142	0.00167796	0.00845248
74626	31.2558	-1.18679	0.420188	-2.82443	0.00473648	0.0205544
21367	6479.65	-0.0713981	0.108756	-0.656498	0.511504	0.703213
269116	5905.56	-0.12561	0.0866115	-1.45027	0.146984	0.314872
16980	3367.84	-0.730716	0.106767	-6.84403	7.69951e-12	1.41367e-10
17248	477.819	0.182868	0.109701	1.66697	0.0955212	0.232643
240752	259.946	-0.624332	0.132531	-4.71084	2.46698e-06	2.25493e-05
108954	3885.68	1.9073	0.0876183	21.7683	4.63469e-105	9.52655e-103
240753	1317.16	-0.165874	0.0939742	-1.7651	0.0775467	0.199215
100502933	4.71405	-0.334636	1.11487	-0.300158	0.764057	0.879283
68338	6.01803	0.157322	0.958167	0.164191	0.869581	0.937795
280287	1.46064	2.44	2.20969	1.10422	0.269496	NA
19701	3.73508	1.39605	1.23733	1.12828	0.2592	0.462847
214253	79.6138	0.227817	0.240943	0.945523	0.344392	0.555252
20668	56.2304	-1.53478	0.282973	-5.42376	5.83589e-08	6.81191e-07
20643	521.015	0.253814	0.0991969	2.55869	0.0105067	0.0403578
70579	1686.26	0.235912	0.0684683	3.44557	0.000569857	0.00323726
667118	329.659	-0.695674	0.173938	-3.99955	6.34641e-05	0.000445332
240754	1.94292	-1.30536	2.00813	-0.65004	0.515666	NA
381290	1388.45	0.0725448	0.0857996	0.845514	0.397824	0.606362
269120	7.58155	0.220086	0.728214	0.302226	0.76248	0.878261
116847	571.055	0.258319	0.177278	1.45714	0.145078	0.311865
100502984	1.25325	2.03967	2.27983	0.894661	0.370968	NA
14264	314.706	0.327988	0.534286	0.613882	0.539294	0.72714
100502999	1.56147	-2.44111	2.1113	-1.15621	0.247595	NA
12227	1129.65	2.77801	0.120192	23.1131	3.41741e-118	8.11273e-116
71884	1.14315	0.465832	2.50814	0.185729	0.852658	NA
12654	280.822	0.185872	0.474222	0.391953	0.695093	0.837323
53311	6.2505	-1.02015	0.992991	-1.02735	0.304256	0.513235
11539	3809.02	0.0197011	0.0818538	0.240686	0.809798	0.905537
17928	1.82845	-0.310221	1.5745	-0.197028	0.843806	NA
68507	654.604	-0.0930491	0.17542	-0.530437	0.595809	0.770061
57439	1990.57	0.11959	0.0699622	1.70935	0.0873867	0.217788
72017	383.273	0.181345	0.140102	1.29437	0.195537	0.382226
72674	1347.92	0.208913	0.0745599	2.80194	0.00507958	0.0217798
240756	781.65	0.118944	0.0854233	1.39241	0.163798	0.338709
98710	656.824	-0.41854	0.103361	-4.04929	5.13739e-05	0.00036691
100503055	3.65721	-0.88022	1.09412	-0.8045	0.421108	0.627677
75605	2230.81	0.254293	0.0809758	3.14036	0.00168741	0.00849247
20980	27.1182	-0.582307	0.549345	-1.06	0.289143	0.496587
329251	665.481	-0.025534	0.108672	-0.234964	0.814237	0.908208
67196	85.9892	0.475546	0.293316	1.62127	0.104959	0.248501
329252	3.2868	-0.76728	1.34777	-0.569296	0.569155	0.749696
13924	35.9938	-0.344828	0.357883	-0.963523	0.335285	0.545966
100038590	1.8394	0.780909	1.43029	0.54598	0.58508	NA
320139	3.86218	1.54345	1.37294	1.12419	0.260933	0.465301
68724	6715.3	-0.0694846	0.0684085	-1.01573	0.309758	0.51859
171469	778.333	-0.00533186	0.294069	-0.0181314	0.985534	0.993835
215615	608.017	0.00695773	0.0972497	0.071545	0.942964	0.973879
21854	823.252	0.269	0.0813472	3.30682	0.000943626	0.00506523
93689	14.8325	1.11598	0.531337	2.10032	0.0357004	0.110369
77552	1394.52	0.203246	0.088852	2.28747	0.0221684	0.0752869
226432	2515.04	-0.108072	0.0662657	-1.63088	0.102915	0.245075
215690	14155.5	-0.237517	0.0802136	-2.96105	0.00306591	0.0141384
13007	802.032	0.416594	0.0975172	4.27201	1.9372e-05	0.000149915
27280	673.329	-0.0698811	0.138157	-0.505808	0.612991	0.783081
21952	2.10266	-2.06949	1.76561	-1.17211	0.241151	0.44199
16763	2.05686	-0.429897	1.72522	-0.249184	0.803218	NA
21956	3.24096	-0.967846	1.34395	-0.720151	0.471432	0.669813
66241	1176.53	-0.0526384	0.0824318	-0.638569	0.523104	0.71356
12292	6.88334	0.446216	0.943252	0.473061	0.63617	0.799004
16565	4381.09	-0.318092	0.113641	-2.79909	0.00512471	0.0219548
76422	3.71124	-2.17131	1.21218	-1.79124	0.073255	0.190984
67313	40.7091	-0.494845	0.372487	-1.32849	0.184017	0.367298
383563	79.3779	-0.540939	0.254343	-2.12681	0.0334358	0.104732
67886	5156.4	0.231021	0.0642578	3.59522	0.000324121	0.00194692
320054	4.25898	0.0291437	1.04314	0.0279383	0.977711	0.990095
67997	118.072	-0.386279	0.195662	-1.97422	0.0483571	0.139528
381293	44.0981	0.165667	0.371652	0.445758	0.655772	0.810877
226442	618.023	0.145925	0.105741	1.38002	0.167581	0.343874
100503460	4.49474	-1.2233	1.23571	-0.989957	0.322195	0.532203
320138	1.85369	2.57905	1.79893	1.43366	0.15167	NA
19264	85.0879	-0.1176	0.230985	-0.509121	0.610667	0.781653
59125	860.776	0.311482	0.11547	2.69751	0.00698596	0.0285174
16876	254.297	-0.363308	0.128159	-2.83483	0.00458496	0.019938
69549	106.4	0.159328	0.24567	0.648546	0.516632	0.707591
329260	216.264	-0.295938	0.152387	-1.94202	0.0521349	0.147903
170788	20.5259	-0.279557	0.503728	-0.554976	0.578911	0.756227
226470	758.677	-0.340071	0.115513	-2.944	0.00323997	0.0147994
12316	258.466	0.369123	0.154386	2.39091	0.0168067	0.0594625
12628	22.595	-0.217795	0.450585	-0.483361	0.628839	0.793939
240776	252.094	-0.0798878	0.145482	-0.549126	0.582919	0.759334
214498	428.399	0.0225132	0.110696	0.203378	0.83884	0.92175
26878	2163.18	3.47024	0.0814141	42.6246	0	0
69367	853.547	-0.293077	0.0772809	-3.79236	0.000149223	0.000972602
20822	2209.6	-0.554969	0.098312	-5.64498	1.65205e-08	2.05957e-07
56207	484.565	-0.187829	0.102338	-1.83537	0.0664507	0.177325
19735	1195	3.90203	0.105593	36.9535	6.38778e-299	5.98145e-296
246709	4.87918	0.707112	0.918352	0.76998	0.441312	0.645295
50778	1.71864	0.49568	1.57233	0.315252	0.75257	NA
215378	39.899	0.0148179	0.435509	0.0340243	0.972858	0.988372
18783	40.0473	-0.0999717	0.362547	-0.275748	0.782741	0.890145
19225	345.103	6.71662	0.42341	15.8632	1.14012e-56	1.28111e-54
100043257	90.6397	0.827551	0.214876	3.8513	0.00011749	0.000781799
100043261	5.46255	0.395873	1.08442	0.365055	0.715071	0.848888
226499	888.57	0.123136	0.0841954	1.46251	0.143603	0.309715
108989	3248.41	-0.0437845	0.0712313	-0.61468	0.538766	0.726733
96875	8.61035	-0.018679	0.662972	-0.0281747	0.977523	0.990059
545370	24.3197	0.30215	0.479361	0.630317	0.528487	0.717902
117198	3736.04	0.349646	0.0756484	4.62199	3.80073e-06	3.36103e-05
66875	146.664	-0.0923528	0.164823	-0.560313	0.575266	0.753844
98685	312.264	-1.13684	0.139498	-8.14954	3.65325e-16	9.60616e-15
19821	830.287	-0.312681	0.0949182	-3.29421	0.000986985	0.00527446
100503012	1.51081	0.40042	1.76958	0.226279	0.820984	NA
63913	62.1745	0.370741	0.290985	1.27409	0.20263	0.39216
66967	1316.8	-0.654747	0.103881	-6.30285	2.92214e-10	4.60305e-09
69399	1270.94	-0.653954	0.0804088	-8.13286	4.19266e-16	1.09732e-14
66637	174.821	-0.0758501	0.163566	-0.463727	0.642844	0.80312
269132	63.6285	0.0964719	0.307267	0.313968	0.753545	0.873534
19731	1712.62	0.1973	0.0822908	2.3976	0.0165031	0.0586463
100861876	94.042	0.151495	0.275413	0.550063	0.582276	0.759076
67771	4573.02	0.304724	0.0829327	3.67436	0.000238449	0.0014825
17970	50.3622	0.122991	0.287369	0.427989	0.668659	0.819818
226517	1919.14	0.107152	0.0649533	1.64967	0.0990099	0.238811
226518	2081.47	0.153427	0.0723296	2.12122	0.0339033	0.106019
16782	28.6248	1.5954	0.465735	3.42555	0.000613559	0.00346218
226519	1786.81	0.0753418	0.107147	0.703161	0.481956	0.678644
71836	4.71755	-1.02818	0.965047	-1.06542	0.286686	0.493977
13211	4579.69	-0.0438263	0.0553543	-0.791741	0.428511	0.633434
74091	83.3419	-0.00769803	0.23085	-0.0333465	0.973398	0.988455
67792	245.511	-0.162054	0.194808	-0.831863	0.405486	0.613287
19734	180.683	0.965077	0.195731	4.93064	8.19607e-07	8.0692e-06
24014	229.883	-0.0267729	0.161799	-0.16547	0.868574	0.937143
240816	19.1213	0.351666	0.568878	0.618175	0.53646	0.724928
240817	6.81347	-1.13971	0.996055	-1.14422	0.252533	0.455137
14645	7831.35	0.152878	0.0635044	2.40735	0.0160687	0.0575394
12290	1923.77	-0.256446	0.109367	-2.34482	0.0190361	0.066169
15939	1047.28	1.28677	0.117437	10.9571	6.14563e-28	3.07373e-26
15064	115.385	0.238757	0.222685	1.07217	0.283642	0.491396
58244	1039.49	-0.0439323	0.0973848	-0.451121	0.651903	0.808582
207792	44.0388	-0.451368	0.330762	-1.36463	0.172369	0.350456
100503411	1.44314	0.777436	1.83588	0.423467	0.671955	NA
19775	4436.74	-0.149288	0.0984377	-1.51658	0.129373	0.287373
433367	1.79536	-0.738232	2.15104	-0.343197	0.73145	NA
72482	588.961	0.092556	0.123178	0.751402	0.452411	0.654694
104009	470.135	-0.143123	0.13182	-1.08574	0.277592	0.48455
74081	1133.74	-0.781772	0.0924661	-8.45469	2.79833e-17	7.95378e-16
208263	1071.85	0.509315	0.102018	4.99243	5.96253e-07	5.99275e-06
240832	1854.76	0.481971	0.081495	5.91411	3.33672e-09	4.55756e-08
329274	251.81	-0.994318	0.204292	-4.86714	1.13223e-06	1.09112e-05
214575	19.6608	0.0667054	0.458094	0.145615	0.884225	0.945678
170484	1.91486	-3.73493	1.91889	-1.9464	0.0516066	NA
77352	11.7486	0.712581	0.8171	0.872085	0.383162	0.593366
20652	531.22	0.377808	0.156851	2.40871	0.0160089	0.0573984
11352	2090.81	-0.782685	0.0745045	-10.5052	8.17515e-26	3.68428e-24
30935	491.994	0.150946	0.161561	0.934302	0.350148	0.560467
215015	1263.58	-0.345706	0.0701311	-4.92943	8.24705e-07	8.11466e-06
78255	1920.14	-0.342172	0.0722179	-4.73805	2.15786e-06	1.98748e-05
72713	7.41549	0.293728	0.862425	0.340584	0.733417	0.862005
226525	1059.82	0.504514	0.112346	4.49071	7.09859e-06	5.96742e-05
69953	282.842	0.170311	0.128825	1.32203	0.186158	0.370185
226527	82.1798	0.586573	0.328849	1.78371	0.0744704	0.193359
89867	25.39	-0.0141402	0.437065	-0.0323526	0.974191	0.988708
240843	1642.47	-0.37203	0.118522	-3.13891	0.00169578	0.00852331
11899	5376.54	0.0764611	0.0592692	1.29006	0.197029	0.384144
23850	36.3459	-0.661445	0.391677	-1.68875	0.0912675	0.224666
26374	1021.23	0.00506917	0.0987634	0.0513264	0.959065	0.981246
21960	736.389	-0.245711	0.120652	-2.03652	0.0416977	0.124679
67647	77.3677	0.408145	0.279215	1.46176	0.143808	0.309959
329278	2.91303	1.23594	1.37565	0.89844	0.368951	0.580804
64659	406.065	-0.201285	0.127365	-1.58038	0.114019	0.26391
12301	1876.06	-0.0297943	0.0815245	-0.365465	0.714764	0.848764
29809	3196.69	-0.256995	0.0880147	-2.91991	0.00350136	0.0158049
620246	4.72109	3.23904	1.25277	2.5855	0.00972382	0.0377464
620750	3.57839	-0.603432	1.1212	-0.538201	0.590438	0.765916
381305	981.979	-0.00849194	0.137331	-0.0618355	0.950694	0.977249
11905	2.68861	-1.20432	1.35622	-0.887991	0.374545	0.58513
240869	56.0361	-0.222874	0.27816	-0.801242	0.422992	0.62915
14455	1497.5	0.534085	0.0659879	8.09368	5.78901e-16	1.50345e-14
100217446	7.2841	1.38647	0.749563	1.8497	0.0643562	0.173116
226539	297.82	-0.223467	0.159331	-1.40253	0.160758	0.334764
70454	128.857	1.44353	0.200124	7.2132	5.46516e-13	1.10982e-11
226541	354.637	-0.782593	0.133447	-5.86442	4.50693e-09	6.04331e-08
73844	287.427	0.159264	0.144488	1.10227	0.270346	0.476172
11758	8725	0.337619	0.181603	1.85911	0.0630114	0.170339
240873	6.1925	1.2173	0.916057	1.32885	0.183898	0.367163
14103	2.55987	1.20847	1.35419	0.892392	0.372183	0.58306
226551	1255.3	0.660195	0.0799571	8.25686	1.4955e-16	4.07217e-15
67292	217.584	-0.115167	0.193974	-0.593723	0.552697	0.738054
103967	2954.94	-0.0781379	0.0741834	-1.05331	0.2922	0.499968
72753	1.38082	-2.46558	1.80185	-1.36836	0.1712	NA
474332	3.32028	-2.21658	1.37769	-1.60891	0.107635	0.253096
71449	218.447	-0.343397	0.157123	-2.18553	0.0288497	0.0934125
53330	743.192	-0.113729	0.0818159	-1.39005	0.164513	0.339724
17926	1.41419	-2.97562	1.98679	-1.4977	0.13421	NA
226562	5814.44	0.701192	0.057484	12.198	3.18393e-34	2.0251e-32
14261	31.3625	-0.491064	0.472292	-1.03975	0.298457	0.506646
55990	4.24502	2.23632	1.20149	1.86129	0.0627031	0.16975
18933	229.638	0.155276	0.357515	0.43432	0.664056	0.816254
98376	143.274	0.07782	0.18778	0.414422	0.678565	0.826627
240879	6.21692	0.0894915	0.848853	0.105426	0.916037	0.962222
16579	5558.27	-0.0169303	0.0723087	-0.234139	0.814877	0.908564
240880	238.883	-0.449861	0.134132	-3.35387	0.000796899	0.00436095
381306	35.4987	-0.244871	0.323625	-0.756648	0.449261	0.652022
69962	42.6693	-0.52266	0.338919	-1.54214	0.12304	0.277537
20339	5.43564	-0.125334	0.898681	-0.139464	0.889083	0.948444
14067	41.4708	0.174528	0.842428	0.207173	0.835875	0.920303
116914	416.581	-0.197635	0.128537	-1.53758	0.124152	0.279384
74895	299.731	0.0422477	0.156731	0.269555	0.787503	0.892747
66352	410.73	0.136066	0.112811	1.20615	0.22776	0.424589
171567	558.481	0.146983	0.0893864	1.64435	0.100103	0.240621
11931	15584.4	0.447368	0.0916183	4.88296	1.04507e-06	1.01234e-05
56429	7.7405	0.521545	0.912078	0.571821	0.567443	0.748553
433374	197.985	0.300021	0.194274	1.54432	0.122511	0.276688
108735	725.356	0.0168915	0.17599	0.09598	0.923536	0.965328
226591	1219.96	0.262518	0.0811767	3.23391	0.00122107	0.00635611
240888	165.831	-0.474335	0.168427	-2.81626	0.00485865	0.021025
74106	1927.22	0.136493	0.0893571	1.5275	0.126638	0.283426
70456	1158.42	0.19062	0.090708	2.10147	0.0355995	0.110097
271639	6.55686	-1.1071	0.858072	-1.29022	0.196974	0.384137
68481	1323.32	-0.0452315	0.0904479	-0.500083	0.617017	0.78541
226594	34.3657	0.193193	0.372022	0.519307	0.603547	0.776252
433375	653.962	0.293224	0.0994145	2.94951	0.00318279	0.0145896
12503	3.57968	0.602209	1.15855	0.519798	0.603204	0.775871
18986	242.73	-0.243198	0.169258	-1.43685	0.150761	0.320572
240892	2.65859	-1.55047	1.47375	-1.05206	0.292773	0.500475
100039795	1313.4	-0.0139882	0.126018	-0.111002	0.911615	0.960089
100503318	27.0185	-0.205633	0.421527	-0.48783	0.62567	0.791123
27878	547.343	-0.848569	0.111979	-7.57792	3.51131e-14	7.88057e-13
71592	1283.77	-0.199744	0.0729639	-2.73757	0.00618954	0.0257783
100503962	33.1285	0.0223512	0.356433	0.0627081	0.949999	0.976892
226610	578.394	-0.435675	0.109835	-3.96664	7.28931e-05	0.000505871
80914	582.159	-0.396087	0.10703	-3.70073	0.000214981	0.00135458
68944	671.968	0.110258	0.102177	1.07909	0.280548	0.487621
56752	557.42	0.176891	0.100445	1.76107	0.0782267	0.200595
66447	980.828	0.111366	0.100404	1.10918	0.267353	0.472301
240899	1.96652	1.67923	1.48552	1.1304	0.258306	NA
20183	155.9	-0.163996	0.195148	-0.840364	0.400704	0.60895
110648	85.1037	0.430352	0.277751	1.54942	0.121281	0.275053
18514	2560.89	0.0720112	0.0717622	1.00347	0.315635	0.525071
66977	183.379	0.048126	0.156701	0.307119	0.758753	0.876424
19737	37.5668	0.0404041	0.315757	0.12796	0.898181	0.952797
100862094	33.477	0.108217	0.424446	0.25496	0.798754	0.898959
19736	6044.43	4.72222	0.116645	40.4838	0	0
78465	307.696	0.550601	0.188196	2.92567	0.00343716	0.0155568
15490	2499.57	1.05383	0.0758222	13.8987	6.44985e-44	5.46293e-42
67303	18.0383	0.00866902	0.536994	0.0161436	0.98712	0.994159
18214	422.283	0.257423	0.173233	1.48599	0.137281	0.29982
107652	723.451	0.160756	0.0864638	1.85923	0.0629944	0.170339
16589	1305.99	-0.0381047	0.0997581	-0.38197	0.702483	0.841694
622708	1.68343	-0.239901	1.60866	-0.149131	0.88145	NA
26904	1.30861	-2.31914	1.95525	-1.18611	0.23558	NA
665574	306.862	-0.101331	0.187984	-0.539044	0.589856	0.765478
76925	2.57855	-0.0491663	1.63065	-0.0301514	0.975946	0.98947
70729	229.968	-0.490148	0.152529	-3.21348	0.00131139	0.00677603
320078	273.068	0.0691673	0.335843	0.205952	0.836829	0.920565
226641	1109.33	0.152703	0.105548	1.44676	0.147964	0.316329
80915	112.728	-0.272656	0.242965	-1.1222	0.261777	0.466263
14130	21.9628	0.567473	0.486228	1.16709	0.243173	0.444061
246256	5.2761	1.52344	1.14186	1.33417	0.182148	0.364837
14131	21.4272	0.172743	0.459325	0.376081	0.706857	0.844713
75472	162.864	0.508017	0.256174	1.98309	0.047357	0.137384
66052	1883.18	0.109643	0.0679779	1.61292	0.106763	0.251465
66425	492.121	0.233777	0.160899	1.45294	0.14624	0.313637
12355	16.962	-0.578835	0.534796	-1.08235	0.279098	0.485971
641376	669.442	0.0780967	0.112701	0.692954	0.488338	0.684019
11807	13.9723	0.782946	0.630021	1.24273	0.213968	0.407184
14127	76.7419	0.0233989	0.316607	0.0739051	0.941086	0.973428
226646	2526.41	-0.00999212	0.0670736	-0.148972	0.881575	0.944025
240913	43.8148	-0.62115	0.306367	-2.02747	0.0426139	0.126654
57370	678.546	-0.172378	0.0986581	-1.74723	0.080598	0.20496
19044	185.935	0.261254	0.149086	1.75237	0.0797105	0.203348
30941	338.846	-0.461103	0.120638	-3.82221	0.000132262	0.000870472
66155	676.269	0.0605844	0.0974676	0.621586	0.534214	0.72317
100504072	8.20958	-0.456285	0.972545	-0.469166	0.638951	0.800708
21945	478.073	-0.31637	0.103852	-3.04637	0.00231623	0.0111289
27045	314.72	-0.323845	0.116003	-2.7917	0.00524325	0.0223498
18637	843.181	0.393701	0.11713	3.36122	0.000775989	0.00425481
68874	193.189	0.0932168	0.140795	0.662076	0.507923	0.700405
71740	11.0463	-0.155566	0.661983	-0.235	0.814209	0.908208
226652	34.7435	-0.30913	0.362025	-0.853893	0.393165	0.602271
22278	972.02	-0.311902	0.0920168	-3.38962	0.000699891	0.00388944
226654	11.3473	-0.391676	0.71225	-0.549913	0.582379	0.759076
16456	19.8967	0.199657	0.493306	0.404733	0.685673	0.831261
56009	52.2594	-0.705746	0.328862	-2.14602	0.031871	0.101108
18106	11.2194	0.364092	0.643763	0.565569	0.571687	0.75168
17085	38.5377	0.349128	0.352958	0.989147	0.322591	0.532544
75345	8.8789	-0.589686	0.810472	-0.727584	0.466869	0.66647
12506	19.8716	-0.218502	0.465872	-0.469018	0.639057	0.800781
100041098	86.2319	0.11472	0.222177	0.516346	0.605612	0.777603
12523	19.0328	0.449676	0.515415	0.872453	0.382961	0.593219
93840	303.001	-0.257654	0.117224	-2.19797	0.0279515	0.0911791
18071	4.72988	-0.248927	1.03131	-0.24137	0.809269	0.905221
59287	1608.49	0.00603007	0.0674846	0.0893548	0.9288	0.967907
12847	5121.46	0.118999	0.0516576	2.30361	0.0212448	0.0726921
19298	2226.68	0.0403527	0.0718442	0.561669	0.574342	0.753407
98193	1795.02	-0.012919	0.0670834	-0.192581	0.847287	0.925417
18611	20926.7	0.1658	0.0839317	1.97542	0.0482209	0.13922
12372	57.1296	0.455515	0.348154	1.30837	0.190747	0.37602
27222	2.41295	-0.139494	1.40529	-0.0992641	0.920929	0.964609
98660	15900.7	0.0266979	0.079507	0.335794	0.737026	0.863994
140559	2138.09	-0.0308426	0.079731	-0.386833	0.69888	0.839562
16524	151.675	-0.0418158	0.186252	-0.224512	0.822359	0.912717
16513	14936	-0.0722587	0.10823	-0.667638	0.504365	0.697242
67556	328.456	-0.568733	0.156508	-3.63389	0.000279184	0.00170979
98365	22.3052	0.526883	0.441914	1.19227	0.233154	0.431752
93842	206.165	-0.507992	0.204191	-2.48783	0.0128525	0.0477999
21346	186.404	-0.109041	0.156597	-0.696312	0.486234	0.682352
71870	86.3795	0.527567	0.288373	1.82946	0.0673306	0.179311
71319	5.3731	2.6526	1.13091	2.34555	0.0189991	0.066064
240916	3.38205	1.53004	1.15697	1.32245	0.186019	0.369997
68440	97.178	-0.0281888	0.23805	-0.118415	0.905738	0.956481
13349	691.786	-0.152829	0.125097	-1.22168	0.221828	0.417056
94332	6140.1	0.108946	0.0949879	1.14695	0.251404	0.453904
383619	28.6501	-0.818685	0.40631	-2.01493	0.0439124	0.129827
236312	8.70829	0.0206546	0.676269	0.030542	0.975635	0.989311
226691	16.8457	0.13677	0.539949	0.253302	0.800035	0.899904
15951	12.0141	0.839268	0.586711	1.43046	0.152584	0.323092
100504287	7.30187	-0.476931	0.854186	-0.558346	0.576608	0.754736
100040462	100.926	0.135364	0.22651	0.597607	0.550102	0.736572
15950	96.8522	-0.414912	0.233907	-1.77384	0.0760904	0.19651
26388	6.72667	6.4734	1.45726	4.44216	8.90593e-06	7.38002e-05
226695	1.60484	0.805726	1.9626	0.410541	0.681409	NA
258302	1.13418	4.09811	2.27849	1.79861	0.072081	NA
20739	246.424	0.47826	0.397268	1.20387	0.228639	0.425825
54418	1894.14	-0.175683	0.101281	-1.73461	0.0828096	0.209133
23893	52.4615	0.261029	0.327802	0.796302	0.425857	0.631787
24012	1083.66	0.00484049	0.100274	0.0482724	0.961499	0.982484
14194	1366.74	0.0797302	0.0937932	0.850063	0.39529	0.604186
13603	51.1398	0.751531	0.28497	2.63723	0.00835854	0.0330712
12663	333.267	0.689873	0.136182	5.06583	4.06627e-07	4.2073e-06
26909	47.9258	0.198413	0.325074	0.610363	0.541622	0.729447
319455	13.2048	-0.171713	0.667393	-0.25729	0.796955	0.898447
545389	3067.77	-0.0241658	0.0771488	-0.313237	0.754101	0.873699
76816	589.635	0.010531	0.101966	0.10328	0.917741	0.963171
23797	3469.9	-0.069563	0.077685	-0.895449	0.370547	0.581741
30928	9085.09	-0.361525	0.0755987	-4.78215	1.73429e-06	1.62306e-05
69428	3.63477	0.866098	1.21317	0.713916	0.475279	0.672953
11566	1488.31	-0.00511089	0.0758932	-0.0673432	0.946309	0.975239
545391	5.10024	0.107953	0.96581	0.111774	0.911002	0.959697
78825	868.938	-0.473335	0.0993157	-4.76596	1.87955e-06	1.74544e-05
791357	15.6372	-0.335119	0.675221	-0.49631	0.619676	0.786968
666295	38.8748	0.506443	0.383856	1.31936	0.18705	0.371221
320110	16.4602	0.0290624	0.517322	0.0561785	0.9552	0.979367
66359	331.877	0.575964	0.16484	3.49409	0.000475679	0.00274851
51810	8726.2	0.65067	0.0620581	10.4849	1.014e-25	4.53339e-24
68226	193.772	0.277062	0.178872	1.54894	0.121396	0.275129
269152	650.792	-0.51968	0.116608	-4.45664	8.32549e-06	6.91944e-05
69726	342.002	-0.206828	0.125529	-1.64765	0.0994247	0.239402
15278	293.312	0.0223263	0.143479	0.155606	0.876343	0.941106
226744	544.216	-0.324169	0.116614	-2.77985	0.00543845	0.023072
109232	1294.47	0.0337089	0.0718168	0.469373	0.638803	0.800708
226747	935.778	-0.434113	0.0770386	-5.63501	1.75047e-08	2.17102e-07
226751	4886.23	0.0138622	0.0611015	0.226872	0.820523	0.911538
67426	215.588	-0.152625	0.15397	-0.991261	0.321558	0.531617
19165	387.653	0.0863824	0.106156	0.81373	0.4158	0.623019
277333	41.0343	-0.100841	0.385128	-0.261836	0.793448	0.896089
320404	887.784	-0.0574755	0.129039	-0.445411	0.656023	0.810877
381310	1083.11	-0.0732278	0.222435	-0.329209	0.741998	0.866697
11545	1548.87	0.0886747	0.114119	0.777038	0.437136	0.641496
72568	115.05	-0.666447	0.185237	-3.59781	0.000320907	0.00193037
170760	747.261	-0.302353	0.115422	-2.61955	0.00880459	0.0345682
15078	1648.22	0.174809	0.1053	1.66011	0.0968931	0.235017
208768	663.07	0.812835	0.0931679	8.72442	2.67551e-18	8.12537e-17
100504598	1.36014	1.2226	2.08193	0.587246	0.557039	NA
320202	12.4617	-0.804715	0.642195	-1.25307	0.210181	0.402522
69051	225.339	-0.174053	0.151742	-1.14704	0.251366	0.453904
13590	3.51759	0.237253	1.28302	0.184918	0.853294	0.929138
208795	123.588	0.409832	0.21417	1.91359	0.0556729	0.155642
13849	3268.36	0.0504725	0.109132	0.462489	0.643731	0.803381
619326	1.15524	0.211206	2.39588	0.0881536	0.929755	NA
67459	471.782	0.192675	0.106301	1.81255	0.0699012	0.184636
98417	798.763	-0.195523	0.108539	-1.80141	0.0716377	0.187685
226757	3713.07	-0.255367	0.0697243	-3.66252	0.000249746	0.00154589
329307	10.8338	0.672055	0.660789	1.01705	0.30913	0.518188
72978	824.543	-0.124162	0.114759	-1.08195	0.279277	0.486081
403180	25.5048	-0.133485	0.439453	-0.303753	0.761316	0.877644
240960	9.04168	0.774614	0.723733	1.0703	0.284483	0.491905
98386	218.471	0.373735	0.187834	1.98971	0.0466231	0.135846
13800	1496.5	0.282589	0.075181	3.75878	0.000170746	0.0010951
27058	831.803	-0.0103793	0.0895754	-0.115873	0.907754	0.957698
13244	1369.53	0.0174298	0.0788835	0.220956	0.825127	0.914186
67330	1.79569	-1.59663	1.61668	-0.987599	0.323349	NA
67948	777.043	-0.709495	0.0961546	-7.37869	1.59855e-13	3.40196e-12
209456	688.703	0.64102	0.0964817	6.64395	3.05387e-11	5.34506e-10
12334	2079.96	-0.0692155	0.0668554	-1.0353	0.300528	0.508728
96935	515.687	-0.0792195	0.099636	-0.795089	0.426562	0.632173
53791	1.09839	-1.0277	2.16241	-0.475257	0.634604	NA
68897	94.4565	0.440272	0.26193	1.68088	0.0927861	0.227544
71678	1650.67	-0.161515	0.0789478	-2.04585	0.0407714	0.122583
108909	868.156	-0.00168357	0.098277	-0.0171309	0.986332	0.993939
338366	3006.91	0.470153	0.0747799	6.28716	3.23327e-10	5.05067e-09
21339	149.857	0.846337	0.21175	3.99687	6.41857e-05	0.000449525
78772	14.2699	-1.26722	0.528487	-2.39783	0.0164924	0.0586207
73363	6.54203	-0.352954	0.886267	-0.398248	0.690447	0.834288
63953	172.373	1.72799	0.159846	10.8103	3.07655e-27	1.49009e-25
15284	15.775	-0.0279117	0.470502	-0.0593232	0.952695	0.978286
66112	4.72544	-1.63856	0.946923	-1.7304	0.0835583	0.210607
67247	786.179	0.0485686	0.0819199	0.59288	0.553262	0.738456
226777	73.6025	0.213307	0.325623	0.655072	0.512421	0.703958
226778	1668.65	-0.0486724	0.0865529	-0.562343	0.573882	0.753209
98732	1381.58	0.0145544	0.0740775	0.196475	0.844239	0.923766
381314	1024.61	-0.226989	0.075537	-3.005	0.00265578	0.0125493
387189	1.13597	-0.950709	2.70287	-0.351741	0.725033	NA
23827	878.048	0.431018	0.0906107	4.75681	1.96678e-06	1.82444e-05
107508	5303.28	1.55517	0.0639955	24.3012	1.9041e-130	5.43959e-128
319562	5.3847	-2.0272	1.13521	-1.78576	0.0741388	0.192781
100039138	59.293	-0.192503	0.276167	-0.697054	0.485769	0.682019
226781	271.321	-0.418202	0.131693	-3.17557	0.00149541	0.00762174
226791	99.0775	0.586707	0.241427	2.43017	0.0150919	0.0547158
21808	1178.45	0.863154	0.0737355	11.7061	1.18629e-31	6.99122e-30
67223	136.444	-0.286135	0.195353	-1.46471	0.143	0.30881
74717	32.6927	0.672048	0.451604	1.48814	0.136715	0.299031
67769	220.904	-0.12613	0.146419	-0.861432	0.389	0.598504
100862400	8.65215	0.564524	0.864247	0.653198	0.513629	0.705241
26381	39.0401	0.139954	0.363223	0.385311	0.700007	0.840163
226823	2174.1	-0.0294274	0.0720637	-0.408353	0.683014	0.829469
16526	919.882	0.242617	0.0975086	2.48816	0.0128407	0.0477769
100042424	264.868	-0.0409228	0.156771	-0.261035	0.794065	0.896508
100039307	8.07746	-0.626604	0.72005	-0.870224	0.384178	0.594407
108000	482.016	0.348922	0.121914	2.86204	0.0042092	0.0184852
19250	333.125	0.246209	0.17823	1.38141	0.167153	0.343329
226830	761.709	0.162071	0.0929307	1.74399	0.08116	0.206109
19130	1414.46	-0.759591	0.147171	-5.16128	2.45271e-07	2.60494e-06
100504619	67.71	-0.752936	0.256591	-2.93439	0.00334206	0.0151957
320119	622.65	-0.308385	0.106378	-2.89896	0.00374406	0.016739
52477	780.863	-0.251726	0.0949111	-2.65223	0.00799628	0.0318622
226841	610.092	-0.17613	0.100838	-1.74666	0.0806969	0.20515
226844	761.097	1.43525	0.121259	11.8362	2.53655e-32	1.5379e-30
100125339	4.12355	1.28326	1.03559	1.23916	0.215287	0.408632
75558	4.61335	0.882954	1.04093	0.848239	0.396305	0.605017
68972	165.718	0.466265	0.168841	2.76157	0.00575239	0.0241668
381318	45.1169	0.373856	0.29688	1.25928	0.207928	0.399888
381319	3.81074	1.53451	1.05098	1.46008	0.144269	0.310678
11910	3672.83	7.06576	0.15478	45.6505	0	0
100504360	18.7562	0.621975	0.517798	1.20119	0.229676	0.42708
66208	37.484	0.597123	0.441618	1.35213	0.176335	0.356327
66950	261.543	-0.264632	0.162616	-1.62734	0.103665	0.246408
226849	1045.86	0.175066	0.0817255	2.14212	0.0321839	0.101851
76843	138.46	1.06152	0.18012	5.89339	3.78341e-09	5.1427e-08
77065	436.061	-0.394161	0.109045	-3.61468	0.000300719	0.00182455
226856	1670.66	-0.173788	0.076959	-2.25819	0.0239339	0.0801841
18005	112.514	0.181508	0.242904	0.747242	0.454918	0.656953
98736	24.0732	-0.0184992	0.415634	-0.0445083	0.964499	0.984177
22782	422.069	-0.325868	0.125036	-2.6062	0.00915538	0.0357622
74023	45.5793	0.525444	0.311283	1.68799	0.0914123	0.224928
22033	11.1387	0.938347	0.674925	1.3903	0.164438	0.339658
100042625	157.427	0.0727685	0.165275	0.440287	0.65973	0.813144
214742	190.919	-0.823576	0.191579	-4.29887	1.71667e-05	0.000134205
100038712	86.0749	-0.358908	0.219197	-1.63737	0.101553	0.242978
16510	610.094	-0.245535	0.123103	-1.99454	0.0460931	0.134729
226861	11.7028	-0.454739	0.580844	-0.782894	0.433689	0.638302
320952	2.51306	-4.90375	2.04373	-2.39942	0.0164212	0.0584867
73455	3.92941	-5.74274	1.57903	-3.63687	0.00027597	0.00169338
214791	623.193	-0.523997	0.128389	-4.08132	4.47808e-05	0.00032394
100503471	9.12708	1.36255	0.740992	1.83882	0.0659421	0.176293
329324	89.7875	-0.293115	0.226708	-1.29292	0.196038	0.382831
215193	267.151	-0.331075	0.124071	-2.66844	0.00762043	0.0305888
54139	2.65155	0.921361	1.48976	0.618464	0.536269	0.724845
319266	82.9404	-0.983659	0.268425	-3.66455	0.00024777	0.00153479
215243	9.12223	0.975078	0.670278	1.45474	0.145742	0.312776
15483	125.506	0.00307928	0.198093	0.0155447	0.987598	0.99422
16780	10.8311	0.332764	0.676355	0.491996	0.622722	0.789172
215303	425.743	-0.175064	0.181123	-0.966549	0.33377	0.544175
18845	4719.02	-0.663082	0.0857167	-7.73574	1.028e-14	2.40651e-13
12490	32.3249	0.336644	0.40964	0.821804	0.411188	0.61847
320400	18.4504	0.319825	0.47346	0.675505	0.499355	0.692555
320977	68.5662	-0.338423	0.323948	-1.04468	0.29617	0.503811
17221	7.24653	-2.43539	1.03778	-2.34673	0.018939	0.0659129
12946	222.701	0.316004	0.167494	1.88666	0.0592056	0.162659
12902	6.60917	-0.142784	0.867966	-0.164504	0.869334	0.937588
670558	1.60566	0.692459	1.79502	0.385766	0.69967	NA
76142	1935.4	-0.0269264	0.0829842	-0.324476	0.745578	0.869067
70337	33.4144	-0.027184	0.36488	-0.0745014	0.940611	0.973176
213783	578.337	-0.0856654	0.0912484	-0.938814	0.347826	0.558319
270685	246.727	0.0900671	0.152978	0.588757	0.556024	0.740491
83397	1667.27	0.39494	0.127717	3.09229	0.00198616	0.00977135
381990	217.207	-0.687991	0.146746	-4.68833	2.75445e-06	2.50007e-05
66084	150.471	0.00767276	0.18695	0.0410418	0.967263	0.985803
73419	99.6051	-0.493146	0.232282	-2.12305	0.0337494	0.105577
100504234	118.965	-0.125326	0.232783	-0.538378	0.590316	0.765838
13982	1353.65	-0.699016	0.44396	-1.5745	0.115371	0.265795
64009	1131.42	0.105149	0.119864	0.877233	0.38036	0.590927
22353	17.9252	1.19918	0.558422	2.14744	0.0317585	0.100855
67141	37.7969	-0.481105	0.308955	-1.5572	0.119423	0.27212
108853	103.568	-0.265472	0.270839	-0.980182	0.326996	0.536709
56533	949.124	-0.481159	0.0947453	-5.07844	3.8054e-07	3.94465e-06
320495	4.20036	2.12191	1.51791	1.39792	0.162138	0.336514
215748	139.717	0.107078	0.179949	0.595048	0.551812	0.737572
77777	4.7323	-0.394722	1.05338	-0.374721	0.707868	0.84492
237253	3758.06	0.039223	0.0839305	0.467327	0.640266	0.801757
18537	1980.88	-0.0119291	0.0695952	-0.171407	0.863904	0.934563
320642	21.9126	-0.343286	0.481744	-0.71259	0.4761	0.673888
69912	82.0529	-0.559781	0.221364	-2.52878	0.011446	0.0434592
407824	61.7923	0.0455066	0.257152	0.176964	0.859537	0.932391
16798	1478.3	-0.450272	0.0846055	-5.32202	1.02621e-07	1.15852e-06
23924	231.434	0.503377	0.181772	2.76928	0.00561803	0.0236967
215751	461.789	0.115576	0.134138	0.861621	0.388896	0.598504
100503695	6.05639	2.42644	0.959855	2.52792	0.011474	0.0435248
67418	1038.2	-0.0409104	0.087075	-0.46983	0.638477	0.800708
237256	1.60196	-0.226021	1.4794	-0.152779	0.878573	NA
68652	1465.72	-0.210795	0.0754615	-2.79341	0.00521548	0.0222467
338362	1231.58	0.274595	0.107111	2.56366	0.0103575	0.039894
70097	2393.58	0.155024	0.118297	1.31047	0.190037	0.375112
320825	277.159	0.396389	0.161452	2.45515	0.0140826	0.0517356
78808	2381.19	-0.273694	0.0724539	-3.77749	0.000158414	0.00102537
215772	171.569	0.105851	0.202074	0.523823	0.600402	0.773151
67844	77.8884	0.298851	0.2613	1.14371	0.252745	0.455397
14816	632.158	-0.562599	0.147082	-3.82507	0.000130737	0.000861444
268281	955.17	-0.48068	0.0985042	-4.8798	1.06195e-06	1.02692e-05
71865	506.011	0.772389	0.142944	5.40345	6.53714e-08	7.57275e-07
13853	121.769	-0.260039	0.195912	-1.32732	0.184401	0.36769
22288	737.184	0.179156	0.151183	1.18503	0.236006	0.435121
320273	6.79127	-0.0366455	0.810407	-0.0452186	0.963933	0.983957
74732	13.5903	-1.04441	0.60492	-1.72652	0.0842533	0.211954
66125	504.793	0.0236534	0.10349	0.228558	0.819212	0.910866
22634	2015.71	0.751122	0.09887	7.59706	3.02923e-14	6.8259e-13
353258	255.349	0.367672	0.12517	2.93739	0.00330987	0.0150819
215789	491.421	0.243747	0.158625	1.53662	0.124386	0.279685
66848	601.927	0.0184125	0.103546	0.17782	0.858864	0.932141
56535	335.195	-0.206841	0.138127	-1.49747	0.134271	0.295049
66757	74.8577	0.082008	0.225803	0.363184	0.716468	0.849948
66253	444.051	0.223404	0.116848	1.91193	0.0558855	0.156081
15273	4018.19	0.169614	0.066691	2.54329	0.0109814	0.0419425
100504211	8.56291	0.0349404	0.714844	0.0488783	0.961016	0.982197
215798	605.924	0.050181	0.151352	0.331551	0.740228	0.865285
100039571	6.49719	1.34339	0.913203	1.47108	0.141269	0.305975
66201	619.174	-0.0415021	0.111159	-0.373359	0.708881	0.845674
18101	12.5907	0.488227	0.637836	0.765443	0.444008	0.64777
100504235	3.54577	1.45574	1.08303	1.34413	0.178905	0.359697
17684	927.614	2.15551	0.120447	17.8959	1.26996e-71	1.74026e-69
378431	44.8044	0.721778	0.326555	2.21028	0.0270858	0.0888019
380629	931.213	1.12656	0.125597	8.96961	2.97574e-19	9.79613e-18
73112	81.9909	0.111461	0.243892	0.457008	0.647665	0.805876
19707	736.836	0.0541084	0.0881437	0.613865	0.539304	0.72714
100045792	7.64967	-1.43314	0.885384	-1.61867	0.105519	0.249499
215814	53.36	-0.379099	0.300214	-1.26276	0.206675	0.397842
215819	1087.36	-0.250252	0.0795268	-3.14677	0.00165087	0.00833094
56016	59.7109	0.609424	0.325902	1.86996	0.0614894	0.167337
215821	956.818	-0.0376919	0.100847	-0.373752	0.708589	0.845556
237300	5.82754	1.16531	1.04832	1.1116	0.266311	0.471247
73968	1.86605	2.03995	1.44774	1.40905	0.15882	NA
64058	100.168	0.250671	0.354767	0.70658	0.479827	0.676551
21929	40.18	-0.0322689	0.346448	-0.0931423	0.925791	0.966324
15979	616.324	0.242056	0.167844	1.44215	0.149261	0.318455
76157	1.66351	0.235475	1.43963	0.163567	0.870072	NA
18634	323.307	0.1626	0.138489	1.1741	0.240357	0.441213
26408	627.796	0.723773	0.117552	6.15702	7.4128e-10	1.10373e-08
17761	258.026	-0.106725	0.128411	-0.83112	0.405906	0.613662
621697	4.18787	0.445232	1.09436	0.406843	0.684124	0.830156
72567	2796.21	-0.217235	0.0561612	-3.86807	0.000109702	0.000735786
71804	32.6137	0.716953	0.329174	2.17804	0.0294033	0.094814
29863	126.627	-0.543163	0.236086	-2.3007	0.0214088	0.0731939
52906	2835.23	0.101729	0.0668881	1.52089	0.128288	0.285829
17863	71.8731	-0.441174	0.283148	-1.5581	0.119209	0.271818
56422	1472.61	0.400269	0.0681433	5.87394	4.2557e-09	5.72922e-08
73990	1.93899	-0.743712	1.41951	-0.52392	0.600334	NA
237320	6.72316	-1.4805	0.908747	-1.62916	0.103278	0.245661
67692	1.49367	0.590784	1.89283	0.312117	0.754952	NA
20393	1990.74	2.59601	0.0819924	31.6615	5.25926e-220	3.69354e-217
319887	23.1474	1.02293	0.49692	2.05854	0.0395379	0.119364
379043	5.78801	1.15849	0.883408	1.31139	0.189728	0.37472
667281	22.5905	-0.0217247	0.503096	-0.043182	0.965556	0.984813
606736	2.84592	0.922884	1.45381	0.634804	0.525556	0.715876
56554	6.90003	0.389427	0.77719	0.501071	0.616321	0.784955
100038752	6.37467	2.46599	0.91628	2.6913	0.00711731	0.0289135
353169	105.823	0.611041	0.30927	1.97575	0.0481829	0.139157
237336	1424.79	0.642009	0.0791704	8.10921	5.09499e-16	1.3273e-14
14051	180.195	0.0114975	0.167173	0.0687758	0.945168	0.974666
20042	2239.96	0.349488	0.0675097	5.17685	2.25662e-07	2.41648e-06
100529074	3.31919	1.90196	1.17787	1.61474	0.106366	0.250882
100529075	3.02916	0.486051	1.2153	0.399943	0.689199	0.833497
76306	331.126	0.30213	0.206718	1.46156	0.143862	0.310036
26464	3.60466	-1.35875	1.18685	-1.14484	0.252277	0.45487
22361	3.83461	0.84681	1.14459	0.739834	0.459401	0.660908
53331	2496.27	0.116951	0.0844353	1.38509	0.166025	0.34186
59012	7.26927	-0.471302	1.04017	-0.4531	0.650477	0.807526
14219	2288.39	2.2486	0.312618	7.19279	6.34784e-13	1.28289e-11
18605	40.0939	-0.0944466	0.342185	-0.27601	0.78254	0.890046
209558	2.1198	2.36566	1.56305	1.51349	0.130154	0.288613
70208	496.521	-0.4417	0.101794	-4.33916	1.43025e-05	0.000113658
432442	305.847	0.0166111	0.127239	0.130551	0.89613	0.95217
13822	908.414	0.105934	0.124331	0.85203	0.394198	0.60336
100504474	1.93408	2.73414	2.096	1.30446	0.192077	NA
215866	5.87194	0.339114	1.03757	0.326834	0.743793	0.86796
77220	359.769	-0.172213	0.165788	-1.03875	0.298919	0.507116
100040851	1.30593	1.72514	2.08422	0.827713	0.407833	NA
268288	4.24271	0.451068	1.02103	0.441776	0.658651	0.812613
237339	448.92	-0.303371	0.122551	-2.47546	0.0133063	0.0492809
73910	339.48	0.179527	0.138031	1.30062	0.193388	0.37946
16773	581.654	0.29029	0.124959	2.32307	0.0201752	0.0695096
100040961	2.84135	0.409297	1.53321	0.266954	0.789504	0.893693
19272	815.395	0.186898	0.0846415	2.20811	0.0272369	0.0891932
114676	2.49891	1.82383	1.33306	1.36815	0.171266	0.348928
67412	2338.47	0.386654	0.0837027	4.61938	3.84893e-06	3.40187e-05
212448	2801.99	0.193695	0.0721539	2.68448	0.00726436	0.0294117
52665	241.728	-0.162304	0.202258	-0.80246	0.422287	0.628656
68031	1062.78	-0.419207	0.109012	-3.84553	0.000120293	0.000798872
72780	131.466	-0.527016	0.177972	-2.96123	0.00306415	0.0141342
100504540	1.36809	-0.021663	1.59786	-0.0135576	0.989183	NA
66311	96.7273	0.196828	0.213813	0.920561	0.35728	0.568484
73681	72.456	-0.0867695	0.269826	-0.321576	0.747774	0.870243
100504586	387.618	-0.333034	0.122401	-2.72084	0.00651159	0.0268541
66847	100.593	-0.363332	0.255218	-1.42362	0.154558	0.325486
211329	853.856	-0.348998	0.107737	-3.23936	0.00119797	0.00624357
15214	33.2788	-0.320156	0.380372	-0.84169	0.399962	0.608371
69692	226.851	0.144293	0.158635	0.909589	0.363039	0.574423
21987	266.893	-0.109688	0.14926	-0.734879	0.462413	0.663138
100041294	1.95695	-0.165186	1.51519	-0.10902	0.913187	NA
268291	1082.19	3.27181	0.114015	28.6964	4.23581e-181	1.83063e-178
432450	991.756	0.00881644	0.0815816	0.108069	0.913941	0.961278
76757	1.91124	0.926778	1.78219	0.520021	0.603049	NA
215890	97.8266	0.166511	0.265735	0.626604	0.530919	0.720038
212892	503.633	0.360506	0.184144	1.95774	0.0502603	0.143817
72580	98.3513	0.276979	0.227623	1.21684	0.223667	0.41986
414093	305.249	-0.226691	0.127154	-1.78281	0.0746169	0.193607
66521	517.876	0.111572	0.109839	1.01578	0.309734	0.51859
692132	1.12827	-3.45104	2.00951	-1.71735	0.0859144	NA
103511	38.7035	0.905541	0.341711	2.65002	0.00804871	0.0320257
212898	125.532	-0.215075	0.196185	-1.09629	0.272953	0.479081
22110	3144.02	1.01121	0.073226	13.8094	2.23641e-43	1.87536e-41
72480	7024.95	0.131279	0.0785805	1.67064	0.0947935	0.231289
319638	44.2832	0.747171	0.339173	2.20292	0.0276002	0.0902603
12813	46.551	3.11257	0.761022	4.08998	4.31409e-05	0.000313152
14302	10.454	0.85771	0.833031	1.02963	0.303185	0.512199
100041585	25.9618	0.983679	0.433632	2.26847	0.0233009	0.078453
319415	24.4194	-0.53763	0.584277	-0.920163	0.357487	0.568653
15182	2062.31	-0.0355729	0.0807325	-0.440627	0.659483	0.813057
17118	4048.12	0.298497	0.074984	3.98081	6.86818e-05	0.000480146
16775	59.934	0.543358	0.319753	1.6993	0.0892621	0.221122
66337	139.151	0.340832	0.203308	1.67643	0.0936538	0.229172
71924	31.2987	-0.225893	0.340654	-0.663114	0.507258	0.69983
327743	3.38328	2.7869	1.54367	1.80538	0.0710157	0.186653
14360	5406.95	0.0463785	0.0861797	0.538161	0.590466	0.765916
100504626	10.0827	0.203308	0.753303	0.269888	0.787246	0.892516
103213	74.3446	0.139644	0.240703	0.580152	0.561812	0.744862
327744	215.141	-0.132968	0.139081	-0.956047	0.339049	0.550016
19714	3527.4	0.0192165	0.0619464	0.310211	0.7564	0.875106
100504659	1.55136	4.96684	2.18575	2.27237	0.023064	NA
213332	21.3696	-2.11135	0.495552	-4.2606	2.03881e-05	0.000157345
75299	10.1109	-0.102718	0.593684	-0.173019	0.862637	0.934042
72045	1.42937	1.173	2.28871	0.512516	0.60829	NA
100041085	3.0228	0.263122	1.33652	0.196871	0.843928	0.923603
215928	1.97435	-1.20887	1.48347	-0.814896	0.415132	NA
215929	7.69878	-0.970133	0.842164	-1.15195	0.249341	0.451362
72472	94.9562	1.68678	0.260365	6.4785	9.26371e-11	1.55209e-09
67239	258.433	-0.201072	0.171575	-1.17192	0.241229	0.442044
67371	283.936	0.0546948	0.138978	0.393551	0.693913	0.836318
11702	1301.36	0.435631	0.117914	3.69449	0.000220326	0.00138515
78334	856.017	-0.165596	0.0884127	-1.87299	0.0610704	0.166479
70503	208.844	0.444904	0.225198	1.97562	0.0481981	0.139178
327747	6.60828	-0.0949079	0.849763	-0.111688	0.911071	0.959697
71713	563.363	-0.0639373	0.0949464	-0.673404	0.50069	0.693847
83767	3237.23	-0.0563523	0.102411	-0.550256	0.582144	0.759076
100504721	9.15481	-0.360871	0.678128	-0.532158	0.594617	0.768932
140741	9.81383	-0.193122	0.788999	-0.244768	0.806636	0.903319
103199	685.147	-0.072897	0.0972443	-0.749627	0.453479	0.65586
633979	213.389	0.292891	0.242041	1.21009	0.226243	0.422839
268294	143.084	-1.03435	0.193335	-5.35003	8.79409e-08	1.00219e-06
171580	65.3933	0.328535	0.271827	1.20862	0.22681	0.423447
20598	397.57	0.234751	0.11692	2.0078	0.0446649	0.131578
73075	139.495	0.379468	0.259548	1.46203	0.143733	0.309916
53599	1965.71	0.18751	0.121772	1.53985	0.123597	0.278543
75973	61.9312	-0.527109	0.352009	-1.49743	0.134282	0.295049
629461	40.0443	0.0500168	0.319307	0.156641	0.875527	0.941033
103268	65.332	-0.0895722	0.295221	-0.303407	0.76158	0.877644
140742	891.049	0.795813	0.0995203	7.99649	1.2802e-15	3.22537e-14
213402	152.876	0.194573	0.215085	0.90463	0.365661	0.577027
624784	13.8859	0.178575	0.602714	0.296285	0.767013	0.881185
56484	748.881	0.505421	0.101179	4.99533	5.87338e-07	5.9102e-06
215951	287.864	0.0349044	0.138695	0.251663	0.801302	0.900698
54198	2762.68	0.114672	0.0649353	1.76595	0.0774048	0.198941
21907	491.464	-0.029646	0.154885	-0.191407	0.848207	0.926061
14628	1059.8	-0.00612694	0.0782468	-0.0783028	0.937587	0.971198
140740	1598.21	0.0412737	0.078253	0.527439	0.597889	0.771565
268297	46.3561	-0.182878	0.344083	-0.531494	0.595077	0.769407
109205	1445.07	-0.372218	0.0826924	-4.50123	6.75598e-06	5.71074e-05
74530	9.73301	-0.168627	0.661472	-0.254928	0.798779	0.898959
71365	188.843	-0.0877561	0.176401	-0.497481	0.61885	0.786333
331623	168.89	-1.32494	0.165907	-7.98606	1.39316e-15	3.4943e-14
67851	261.12	-0.597193	0.156023	-3.82759	0.000129406	0.000854346
12484	5934.6	0.613997	0.0821423	7.47479	7.73259e-14	1.68904e-12
76563	121.833	-0.187924	0.207363	-0.906257	0.3648	0.576135
170728	137.388	0.210369	0.232587	0.904473	0.365744	0.577104
11630	11.2831	0.289251	0.704139	0.410786	0.681229	0.828428
11793	474.331	-0.0404887	0.131678	-0.307483	0.758476	0.8764
12142	8.40066	2.7669	0.944284	2.93016	0.00338791	0.015371
19072	1352.65	0.171068	0.126767	1.34947	0.177185	0.357531
78977	401.484	0.498185	0.165791	3.00489	0.00265674	0.0125503
23828	70.4155	1.17865	0.26084	4.51864	6.2237e-06	5.29533e-05
380669	3.65315	1.10846	1.15674	0.958258	0.337933	0.548733
209462	319.955	-0.11577	0.119902	-0.965545	0.334272	0.544731
100418235	47.2636	-1.11797	0.284743	-3.92623	8.62871e-05	0.000590727
14806	1090.76	-0.342354	0.0802076	-4.26835	1.96923e-05	0.000152184
77987	689.136	0.53002	0.102014	5.19558	2.0408e-07	2.20215e-06
14727	6.05505	0.513532	0.992659	0.51733	0.604926	0.777077
14728	20.8958	0.0224832	0.524439	0.0428711	0.965804	0.984847
215031	4.87941	0.851004	0.912644	0.93246	0.351099	0.561492
19886	4.18996	0.135352	1.2057	0.112261	0.910617	0.959605
66686	280.606	-0.373783	0.154288	-2.42262	0.0154089	0.0556959
94221	1308.22	-0.181903	0.0993501	-1.83093	0.0671113	0.178868
52014	1983.88	-0.12297	0.0674103	-1.82421	0.0681207	0.180941
22639	2.62061	0.676944	1.42757	0.474192	0.635363	0.798229
215085	995.241	-0.00256097	0.106591	-0.0240263	0.980832	0.992035
100038725	94.0732	-0.00555333	0.219951	-0.025248	0.979857	0.991505
100502868	4.63118	-1.0781	1.1065	-0.974341	0.329887	0.54025
71567	98.4602	-0.248097	0.208134	-1.192	0.233259	0.431758
66403	367.749	0.188197	0.136226	1.3815	0.167124	0.343311
100042554	2.18812	0.197146	1.6058	0.122771	0.902288	0.954382
75906	318.618	-0.0107007	0.123238	-0.0868296	0.930807	0.968604
17155	297.802	0.422448	0.204903	2.0617	0.0392365	0.118752
100502920	5.75096	-0.0668549	1.00373	-0.0666064	0.946895	0.975366
544696	413.71	0.0623415	0.122413	0.509272	0.610561	0.781653
73390	59.0719	0.392115	0.266019	1.47401	0.140478	0.304653
14609	1845.63	-0.0828453	0.129929	-0.637619	0.523722	0.714044
15500	720.824	-0.25643	0.0867225	-2.95691	0.00310742	0.0143103
56442	15010.8	0.281863	0.0600321	4.69521	2.66327e-06	2.42514e-05
18768	46.9322	-0.00544473	0.310188	-0.017553	0.985995	0.993838
12140	7714.64	0.138804	0.0739458	1.8771	0.0605044	0.165246
100502970	1.64882	1.21004	1.66158	0.728248	0.466462	NA
57319	858.549	0.0739454	0.140019	0.52811	0.597423	0.77126
791309	3.86236	-1.24851	1.69228	-0.73777	0.460655	0.661752
70297	974.743	-0.0685534	0.0934858	-0.733302	0.463374	0.663742
110829	1102.07	-0.0405964	0.0976993	-0.415524	0.677758	0.826108
19386	4031.99	1.17501	0.0708029	16.5956	7.50149e-62	8.78039e-60
76138	93.8246	0.619841	0.215698	2.87365	0.00405759	0.0179268
13608	6.32802	0.5485	0.916283	0.598614	0.54943	0.735965
237353	861.533	-0.2274	0.112533	-2.02075	0.043306	0.128291
103080	131.93	-0.107759	0.186928	-0.576472	0.564296	0.746402
268301	365.126	0.707611	0.108537	6.51951	7.05391e-11	1.19371e-09
18451	1872.36	0.530589	0.103025	5.15009	2.60364e-07	2.74793e-06
18302	18.229	0.290507	0.560351	0.518438	0.604153	0.77632
215999	914.275	-0.0997657	0.089688	-1.11236	0.265981	0.470942
216001	1834.29	0.171309	0.0713928	2.39953	0.0164163	0.0584859
56709	459.457	-0.0126536	0.116074	-0.109013	0.913192	0.96079
100503588	59.4579	-0.091216	0.291473	-0.312948	0.75432	0.873699
74747	3644.84	0.931959	0.0711577	13.0971	3.4213e-39	2.56294e-37
52717	1081.27	0.362776	0.0780113	4.6503	3.31458e-06	2.96378e-05
69090	492.967	0.0801909	0.117167	0.684414	0.493714	0.688369
94214	7975.24	0.100689	0.0806218	1.24891	0.211698	0.404462
53374	62.9382	-0.65936	0.259651	-2.53942	0.0111038	0.0423235
19156	28993.6	0.138425	0.0465476	2.97383	0.00294106	0.0136598
22295	15.5968	-0.038354	0.524699	-0.0730972	0.941729	0.973699
74048	66.294	0.478309	0.318173	1.5033	0.132763	0.292787
100302688	35.2683	0.0151778	0.431723	0.0351563	0.971955	0.988152
71279	319.164	-0.0677341	0.142827	-0.474237	0.635331	0.798229
107449	236.502	-0.0214502	0.159507	-0.134478	0.893024	0.950128
13180	13.0372	0.418106	0.621778	0.672436	0.501306	0.694404
20397	1267.13	-0.167769	0.0989169	-1.69606	0.0898744	0.222149
65971	114.818	0.306003	0.26244	1.16599	0.243619	0.444538
237360	15.5899	-0.152772	0.625334	-0.244305	0.806994	0.90348
27355	230.307	-0.34356	0.158868	-2.16255	0.0305755	0.0978636
13688	565.425	-0.0326166	0.115107	-0.28336	0.776901	0.886116
100503821	2.38652	3.42691	1.74411	1.96485	0.0494319	0.141938
216011	347.866	-0.0241955	0.115492	-0.2095	0.834058	0.919307
67895	1085.01	0.0298381	0.0941206	0.31702	0.751228	0.872025
20224	3259.05	0.447683	0.0586392	7.63452	2.26662e-14	5.13494e-13
71767	392.97	-0.16907	0.1186	-1.42555	0.153997	0.324899
71361	73.9528	0.594924	0.2823	2.10742	0.0350816	0.108915
404634	429.314	-0.358958	0.105759	-3.39413	0.000688474	0.00383864
12817	34.7563	1.05642	0.3439	3.07189	0.0021271	0.0103589
432466	176.401	0.0116422	0.22202	0.0524376	0.95818	0.980876
69894	563.807	0.111891	0.111491	1.00358	0.315579	0.52503
70423	648.425	0.418225	0.182668	2.28953	0.0220485	0.0749399
15275	7457.73	-0.0387937	0.103387	-0.375227	0.707491	0.844789
70162	9.41073	0.225235	0.759482	0.296563	0.7668	0.881167
216019	31.4872	0.0991939	0.442227	0.224305	0.82252	0.912741
338359	230.947	-0.487264	0.140481	-3.46854	0.00052329	0.00299188
74706	33.8544	-0.593274	0.34229	-1.73325	0.0830514	0.209556
30930	1126.33	0.0833373	0.0767389	1.08599	0.277486	0.484492
19073	25.3614	0.439221	0.437887	1.00305	0.315838	0.525202
72320	2050.35	-0.0785912	0.0720454	-1.09086	0.275336	0.48201
56200	769.264	0.1071	0.0932765	1.1482	0.250888	0.453238
94213	1010.19	0.00968015	0.0760148	0.127346	0.898667	0.952922
216021	65.9397	-0.231594	0.245936	-0.941684	0.346354	0.557308
67500	1647.89	-0.00551384	0.0636426	-0.0866375	0.93096	0.968604
52463	855.466	-0.492427	0.115287	-4.2713	1.9434e-05	0.000150257
73132	545.879	0.0327375	0.138882	0.235722	0.813648	0.907854
327762	37.9826	-0.931733	0.344221	-2.70678	0.00679385	0.0278614
70432	1035.9	-0.0670847	0.0767383	-0.874202	0.382008	0.592633
432467	104.473	0.547862	0.207762	2.63697	0.00836498	0.0330811
67307	13.7986	-0.0541726	0.538351	-0.100627	0.919847	0.96448
68371	1.31073	-0.847606	1.89871	-0.446411	0.6553	NA
53404	1.38867	3.38939	2.05837	1.64664	0.0996329	NA
67345	534.827	-0.0433004	0.0928349	-0.466423	0.640912	0.801854
93759	337.76	0.28734	0.130641	2.19947	0.0278448	0.0908839
30045	86.2165	-0.150118	0.227426	-0.660073	0.509207	0.701257
216033	39.1987	-0.0943143	0.352009	-0.267931	0.788752	0.893262
791346	1.68869	-1.99222	1.72296	-1.15628	0.247568	NA
216028	69.3876	-0.465232	0.253149	-1.83778	0.0660942	0.1766
28193	1008.67	0.00518584	0.139889	0.037071	0.970428	0.987358
108829	3703.57	1.82854	0.0882615	20.7173	2.42093e-95	4.34094e-93
641340	108.982	-0.756454	0.206549	-3.66235	0.00024991	0.00154634
13654	352.37	4.91739	0.210786	23.3288	2.26394e-120	5.61157e-118
211488	608.297	-0.741648	0.112412	-6.59757	4.17938e-11	7.23239e-10
216049	548.97	0.236035	0.100119	2.35753	0.0183968	0.0643047
170799	28.5425	-0.419415	0.396329	-1.05825	0.289941	0.497451
71371	297.779	2.12817	0.179901	11.8296	2.74284e-32	1.65701e-30
73287	6.5945	0.276589	0.737601	0.374985	0.707672	0.844805
69288	76.2455	-0.074099	0.239996	-0.308751	0.757511	0.87577
320700	27.6273	0.0288881	0.3972	0.0727294	0.942021	0.973699
12534	190.355	0.357582	0.170287	2.09987	0.03574	0.110471
11735	3456.89	-0.395943	0.0644604	-6.14241	8.1278e-10	1.20593e-08
76551	1753.43	-0.225919	0.0746244	-3.02741	0.00246661	0.0117542
69563	10.9871	1.03667	0.670757	1.54552	0.12222	0.276332
66859	107.367	0.102829	0.22654	0.453912	0.649892	0.807335
71721	590.883	-0.0524712	0.101093	-0.519037	0.603735	0.776257
70911	2224.97	0.054822	0.0953731	0.574817	0.565415	0.74693
319646	1.25549	-0.750589	2.21525	-0.338828	0.734739	NA
83675	175.566	0.229893	0.194011	1.18495	0.236039	0.435134
21780	532.702	-0.308138	0.1011	-3.04785	0.00230485	0.0110805
216080	1282.56	-0.300769	0.101097	-2.97506	0.00292934	0.013643
52637	1104.04	-0.0945462	0.0866131	-1.09159	0.275012	0.481793
69718	581.468	-1.23102	0.114949	-10.7092	9.21073e-27	4.38551e-25
100040505	71.6305	0.44987	0.263784	1.70545	0.0881102	0.219106
52696	5428.81	0.368102	0.0906954	4.05866	4.93543e-05	0.000353986
327768	1.17459	0.801064	2.02226	0.396123	0.692014	NA
100861952	10.7022	3.13495	0.802388	3.90702	9.34414e-05	0.000635832
11994	112.161	-0.191726	0.213871	-0.896454	0.37001	0.581286
71236	7.99852	0.905764	0.802098	1.12924	0.258795	0.462375
14687	1356.57	-0.360514	0.14604	-2.46859	0.0135648	0.0501062
76877	501.73	0.0897025	0.117404	0.764052	0.444836	0.648509
110279	1697.22	-0.287739	0.0718534	-4.00453	6.21404e-05	0.000437866
74392	1354.84	-0.148418	0.0721863	-2.05604	0.0397791	0.12005
11540	7.5104	-0.15889	0.740318	-0.214625	0.83006	0.91706
103149	4.24864	1.37796	1.34253	1.02639	0.304708	0.513663
68778	182.518	-0.819207	0.196206	-4.17525	2.97665e-05	0.000222591
67332	1028.46	0.00515223	0.111349	0.0462712	0.963094	0.983412
192734	468.094	-0.224659	0.110544	-2.03229	0.0421239	0.125619
14598	30.0589	0.979762	0.368664	2.6576	0.00786987	0.031418
23887	15.1292	0.0380205	0.558991	0.0680164	0.945773	0.974865
71733	14.3297	1.03598	0.614743	1.68522	0.0919452	0.225942
104248	1551.65	0.0440707	0.083533	0.527584	0.597788	0.771554
13202	322.31	0.188868	0.118715	1.59093	0.111625	0.259938
103140	55.1943	0.173259	0.284503	0.608988	0.542532	0.730207
14871	91.4802	0.332913	0.279711	1.19021	0.233965	0.432541
14872	5.05261	-0.0950593	1.11464	-0.0852827	0.932037	0.969044
17319	1816.47	0.185798	0.0750788	2.47471	0.0133344	0.0493741
70377	13.3582	-0.801708	0.684849	-1.17063	0.241746	0.442558
20587	987.662	-0.149281	0.110463	-1.35142	0.176561	0.356657
17385	32.8246	-0.136227	0.378545	-0.35987	0.718944	0.851679
103172	618.906	0.144646	0.130203	1.11092	0.266601	0.471567
333670	116.627	0.142068	0.282861	0.502255	0.615488	0.784631
22364	6.17672	-0.798847	0.95666	-0.835038	0.403697	0.61179
333669	2.32801	1.35238	1.37197	0.985719	0.324271	0.533749
64453	136.868	-0.877059	0.174868	-5.01556	5.28805e-07	5.37575e-06
64454	1.7313	-1.27673	1.77403	-0.719675	0.471725	NA
15468	1638.4	-0.250061	0.0939253	-2.66234	0.00775998	0.0310676
20203	414.449	-0.0340376	0.135286	-0.251597	0.801353	0.900698
64451	1519.64	-0.200938	0.0654461	-3.07028	0.00213861	0.010406
18541	417.2	-0.299033	0.136818	-2.18563	0.0288426	0.0934125
76964	1.12622	0.103892	2.04089	0.0509051	0.959401	NA
216119	54.8355	-0.911341	0.306655	-2.97187	0.00295988	0.0137359
54387	996.73	-0.131954	0.083917	-1.57244	0.115849	0.266353
16987	1313.89	0.826714	0.0910592	9.07886	1.09713e-19	3.71328e-18
74953	101.919	0.383299	0.1918	1.99844	0.0456693	0.133806
12834	81.5938	0.200873	0.282694	0.710566	0.477353	0.674626
12833	109.386	0.280093	0.269265	1.04021	0.29824	0.506381
59093	975.015	0.15489	0.100682	1.5384	0.12395	0.279041
20509	195.36	0.0583604	0.184515	0.31629	0.751782	0.872438
12822	506.504	0.0211683	0.115315	0.18357	0.854351	0.929874
100169878	16.2225	0.377826	0.589685	0.640725	0.521701	0.712122
80294	493.757	0.187037	0.114601	1.63208	0.102662	0.244645
110532	1630.9	-0.26419	0.0755362	-3.49753	0.000469582	0.00271986
100045653	7.72027	-0.633789	0.853342	-0.742714	0.457655	0.658986
108707	592.593	0.179257	0.116338	1.54083	0.123358	0.27808
16414	54.601	0.0821687	0.360044	0.228219	0.819476	0.91098
108705	1804.84	0.484856	0.113279	4.2802	1.86724e-05	0.000145034
20610	1323.36	-0.0158641	0.0805104	-0.197045	0.843793	0.923603
22213	1019.76	-0.0600095	0.0824991	-0.727395	0.466984	0.66647
237387	407.371	-0.444828	0.175603	-2.53314	0.0113046	0.0429917
28240	189.41	-0.0291552	0.227255	-0.128293	0.897917	0.952747
67884	385.514	0.120953	0.134707	0.897898	0.36924	0.581042
18641	1117.07	0.0478057	0.0939869	0.508642	0.611003	0.781964
54427	1.40044	3.03615	2.12134	1.43124	0.152362	NA
50723	148.752	0.683699	0.172554	3.96223	7.42531e-05	0.000514823
28295	341.153	0.427226	0.133326	3.20437	0.00135359	0.00697059
110816	345.29	-0.52715	0.14293	-3.68818	0.000225862	0.00141468
216131	1850.94	-0.0857038	0.0673187	-1.27311	0.20298	0.392639
28169	4186.32	0.0545984	0.0589756	0.925779	0.354561	0.565385
18114	4628.46	0.304271	0.0873167	3.48468	0.000492718	0.00283584
13014	456.165	0.771897	0.114715	6.7288	1.71072e-11	3.05123e-10
216134	1106.07	-0.144594	0.077358	-1.86916	0.0616005	0.167599
216136	264.108	0.300089	0.170417	1.76091	0.0782537	0.200634
71709	314.731	0.325459	0.144113	2.25835	0.0239236	0.0801654
70976	2.63228	3.14076	1.64571	1.90845	0.056333	0.156915
20513	111.009	0.180658	0.215778	0.837242	0.402457	0.610568
72128	340.496	-0.27762	0.121501	-2.28492	0.0223174	0.0757319
50784	17.3381	0.0824005	0.60447	0.136319	0.891569	0.949299
70427	406.07	-0.765334	0.109536	-6.98706	2.80707e-12	5.40105e-11
237397	246.035	-0.897801	0.180656	-4.96967	6.70656e-07	6.68941e-06
216148	687.535	-0.0814955	0.12171	-0.669586	0.503121	0.696061
100503607	142.649	-0.120565	0.228445	-0.527764	0.597663	0.77151
382384	8.05741	0.950018	0.756351	1.25605	0.209096	0.400946
17123	8.79026	-0.591964	0.822536	-0.719681	0.471721	0.670111
110012	394.152	-0.287279	0.143409	-2.00321	0.0451547	0.13256
216150	443.008	0.192055	0.109257	1.75782	0.0787773	0.2017
16904	22.5737	-0.517672	0.436761	-1.18525	0.235918	0.435008
12215	8323.64	0.178446	0.0886129	2.01377	0.0440342	0.130096
15166	862.782	-0.290249	0.131708	-2.20373	0.0275437	0.0901104
216151	378.232	-1.07344	0.126462	-8.48829	2.09697e-17	6.05213e-16
67112	2.30435	1.01605	1.39448	0.728618	0.466235	0.665846
70294	700.902	-0.175375	0.121776	-1.44014	0.149827	0.319449
83554	4.17299	-0.424025	1.13028	-0.375151	0.707548	0.844789
73106	9.42229	-0.553293	0.69815	-0.792513	0.428062	0.633266
100503626	9.74892	-1.04046	0.786652	-1.32265	0.185953	0.369908
18483	4608.28	-0.0034301	0.0996069	-0.0344364	0.972529	0.988372
78906	9.29039	-0.395911	0.715313	-0.553479	0.579935	0.756798
414101	94.8728	-0.408554	0.265462	-1.53903	0.123797	0.278793
19205	1258.85	1.08716	0.100789	10.7864	3.98978e-27	1.92137e-25
216152	2711.18	0.0568574	0.108173	0.525616	0.599155	0.772438
19152	66.5345	0.728745	0.247299	2.94682	0.00321062	0.0147012
100503642	78.5878	0.177336	0.281131	0.630794	0.528175	0.717654
216154	506.01	0.0332596	0.135255	0.245903	0.805758	0.902635
109284	1111.66	0.0138042	0.107158	0.128822	0.897499	0.952693
114229	116.833	0.272996	0.221372	1.2332	0.2175	0.41149
13496	117.585	-1.18187	0.31565	-3.74425	0.000180935	0.00115473
216156	773.245	-0.0515662	0.107046	-0.481719	0.630006	0.794396
170483	27.0209	-0.280558	0.404921	-0.69287	0.488391	0.684019
216157	1498.86	-0.0371698	0.0735619	-0.505286	0.613358	0.783371
12798	168.945	0.956142	0.198016	4.8286	1.37494e-06	1.30341e-05
27403	167.206	0.0964332	0.167474	0.575811	0.564743	0.746568
70719	11.435	0.196161	0.687959	0.285135	0.775541	0.885383
66420	560.802	0.0818211	0.0998394	0.819527	0.412486	0.619648
625249	1861.64	0.168199	0.0697871	2.41017	0.015945	0.0572181
216161	444.664	-1.2696	0.192149	-6.6074	3.91126e-11	6.79632e-10
20869	979.813	0.187598	0.0797412	2.35259	0.0186431	0.065085
100503659	2473.03	0.962299	0.12042	7.99121	1.33619e-15	3.35642e-14
66043	1020.33	0.39803	0.105672	3.76664	0.000165459	0.00106443
59090	2675.25	0.923256	0.0815621	11.3197	1.04866e-29	5.66509e-28
12696	661.309	-0.116748	0.134919	-0.865316	0.386865	0.596584
69770	31.5002	0.259923	0.448083	0.580078	0.561862	0.744862
13637	195.027	-0.698296	0.165676	-4.21482	2.49973e-05	0.000189617
68114	431.57	-0.363527	0.129327	-2.81091	0.00494015	0.0213066
75406	724.492	-0.0113186	0.104851	-0.10795	0.914035	0.961317
14431	171.181	0.249339	0.160704	1.55155	0.120771	0.274302
70248	695.833	0.148739	0.119851	1.24103	0.214594	0.408053
103232	5.57627	-2.18436	1.23017	-1.77566	0.0757888	0.195863
20054	3703.26	0.163539	0.070614	2.31596	0.0205605	0.0706519
23805	6872.62	-0.0835909	0.114254	-0.731624	0.464398	0.664496
66374	313.004	0.495326	0.133392	3.71331	0.000204566	0.00129428
18551	27.8278	-0.180906	0.363572	-0.497579	0.618781	0.786333
70335	148.256	0.175226	0.198471	0.882876	0.377303	0.587681
66548	22.7246	0.455731	0.449768	1.01326	0.310937	0.519821
216166	8.6971	1.88859	0.902944	2.09159	0.036475	0.112249
237400	637.537	-0.537523	0.101238	-5.3095	1.09924e-07	1.23435e-06
17192	1319.6	-0.1018	0.0953859	-1.06725	0.28586	0.49316
21423	756.558	-0.272329	0.0965463	-2.82071	0.00479174	0.0207622
67331	9.07363	-1.8051	0.715585	-2.52256	0.0116505	0.0440586
66932	758.196	-0.310179	0.120069	-2.58335	0.0097847	0.0379542
118445	658.913	0.186403	0.0974709	1.9124	0.0558251	0.155938
216169	1802.74	0.143717	0.10864	1.32288	0.185877	0.369845
100113398	8.50197	0.348297	0.641744	0.542735	0.587312	0.763628
56214	471.456	-0.0205493	0.113719	-0.180703	0.856601	0.931174
103236	2048.24	0.225719	0.0771368	2.92621	0.00343116	0.0155379
208198	924.356	-0.179282	0.108417	-1.65363	0.0982023	0.237305
17347	2907.45	1.72791	0.081364	21.2367	4.3725e-100	8.37482e-98
208228	622.963	0.30201	0.107622	2.80621	0.00501275	0.0215645
71564	237.763	-0.0467446	0.193374	-0.241732	0.808988	0.905051
11776	3942.24	0.157512	0.0753415	2.09063	0.0365608	0.112451
208266	1253.94	1.00922	0.109882	9.18459	4.13083e-20	1.43854e-18
78670	463.056	0.00894057	0.111837	0.0799427	0.936283	0.970604
20222	459.508	0.0154501	0.0995894	0.155138	0.876712	0.941168
11705	11.4047	-0.0231994	0.586649	-0.0395456	0.968455	0.986422
71912	3.04643	0.671942	1.1655	0.576527	0.564259	0.746402
18245	2558.01	0.464744	0.072944	6.37124	1.875e-10	3.04755e-09
237403	264.326	-1.19039	0.184201	-6.46245	1.03023e-10	1.71756e-09
66094	184.059	0.281139	0.165442	1.69932	0.0892593	0.221122
73218	765.254	-0.179909	0.0988601	-1.81983	0.0687843	0.182375
432478	12.3808	-0.319383	0.676579	-0.472056	0.636887	0.799548
30055	830.645	0.197336	0.0940223	2.09882	0.0358329	0.110636
16907	328.888	-0.827136	0.138792	-5.95954	2.52945e-09	3.52055e-08
17873	730.375	3.45006	0.137729	25.0496	1.76298e-138	5.50279e-136
14708	1546.22	0.0543787	0.0909085	0.59817	0.549727	0.736245
208666	699.785	-0.412155	0.135256	-3.04723	0.00230961	0.0111002
106947	1159.79	-0.113994	0.0900605	-1.26575	0.205602	0.39623
52551	2370.68	0.0880065	0.0799491	1.10078	0.270991	0.476482
50492	838.279	0.075876	0.111794	0.678712	0.497321	0.69127
208677	4.54711	0.516887	0.967576	0.534208	0.593198	0.767922
26396	1186.11	0.0588211	0.105842	0.555746	0.578385	0.756031
16969	599.17	-0.985462	0.123104	-8.00511	1.1936e-15	3.02075e-14
59004	203.571	-0.87682	0.164854	-5.31878	1.04466e-07	1.17699e-06
13629	23729.6	0.301763	0.056401	5.35032	8.77993e-08	1.00193e-06
100217454	6.75012	0.784044	0.795898	0.985106	0.324572	0.534036
13144	438.171	0.0255739	0.146237	0.174881	0.861173	0.933206
69678	2.94567	-2.77187	1.38981	-1.99442	0.046106	0.134729
69564	15.8798	2.36148	0.610666	3.86706	0.000110156	0.000737948
16467	4252.75	-0.096935	0.0975658	-0.993534	0.32045	0.530411
103406	443.757	0.0751091	0.149842	0.501257	0.61619	0.784941
17179	1158.39	-0.129109	0.103127	-1.25194	0.21059	0.403168
66047	226.208	0.301845	0.13014	2.31939	0.0203742	0.0700577
57267	304.451	-0.0606732	0.121981	-0.497399	0.618908	0.786348
27375	17.3957	-0.584495	0.552885	-1.05717	0.290433	0.49799
18717	5434.45	-0.00994975	0.0942984	-0.105513	0.915968	0.962209
70312	376.001	-0.596952	0.111264	-5.36521	8.08568e-08	9.27734e-07
21390	1.17336	-2.14327	2.03357	-1.05394	0.291908	NA
15353	280.145	0.0897441	0.141826	0.632775	0.526881	0.716773
73822	278.909	-0.253888	0.129571	-1.95945	0.0500603	0.143473
432479	274.374	-0.23763	0.145306	-1.63538	0.10197	0.243563
56371	1044.18	-0.0596614	0.0907118	-0.657703	0.510729	0.70255
102115	598.451	0.150516	0.122453	1.22918	0.219006	0.413365
100503793	44.3162	0.159593	0.342651	0.465758	0.641389	0.802153
72273	3.18789	1.40265	1.53118	0.916058	0.359636	0.570725
18029	1161.44	-0.572191	0.0945228	-6.05348	1.41751e-09	2.04731e-08
319586	3746.94	-0.179519	0.0840254	-2.13648	0.0326401	0.102928
103425	1043.28	-0.0628558	0.0994038	-0.632329	0.527172	0.716918
13611	2.31497	-1.35876	1.47787	-0.919403	0.357885	0.569017
14676	11.9711	-0.641223	0.7118	-0.900847	0.36767	0.579322
14672	3556.18	-0.0924547	0.0888351	-1.04074	0.297994	0.506065
14797	5667.82	0.109519	0.0840272	1.30338	0.192445	0.378239
21886	379.183	0.0579838	0.136119	0.425979	0.670123	0.820673
114606	17.1338	-0.24977	0.532111	-0.469394	0.638788	0.800708
268319	57.6748	-0.16396	0.334283	-0.490484	0.623791	0.789636
50721	150.837	-0.20785	0.184812	-1.12466	0.260735	0.465046
70615	201.626	-0.1515	0.169352	-0.894587	0.371008	0.581929
100233208	5.35823	-0.181534	1.03507	-0.175383	0.860779	0.933048
73610	10.4015	-0.566242	0.63297	-0.89458	0.371012	0.581929
100040944	6.41567	-0.178544	0.904491	-0.197397	0.843517	0.923543
331188	5.48307	0.390308	0.87789	0.444597	0.656611	0.811085
100038681	3.86496	0.0312352	1.25989	0.024792	0.980221	0.991733
408062	64.527	-1.02521	0.25365	-4.04182	5.30372e-05	0.000377828
327780	5.68	0.889421	1.08346	0.820906	0.4117	0.618798
216177	46.7304	-0.444827	0.327405	-1.35865	0.174258	0.353147
237411	246.284	0.339859	0.136251	2.49437	0.0126182	0.0471157
237412	49.9851	-0.254366	0.349981	-0.7268	0.467348	0.66675
544717	68.0723	0.126162	0.279488	0.451404	0.651699	0.808448
21665	696.079	-0.0738011	0.0865847	-0.852357	0.394016	0.603206
74782	23.4398	-0.60771	0.48275	-1.25885	0.208084	0.400006
67933	353.82	-0.512042	0.12733	-4.02137	5.78595e-05	0.000410274
18045	573.226	0.280378	0.0900889	3.11224	0.00185673	0.00920447
70003	1.5391	0.211217	2.04688	0.10319	0.917813	NA
50493	5162.97	0.875792	0.0901973	9.70974	2.74043e-22	1.05216e-20
66341	13.8847	4.75714	0.903705	5.26404	1.40925e-07	1.55553e-06
58250	2150.95	0.112286	0.0621792	1.80584	0.0709438	0.18656
338365	798.156	-0.425938	0.101885	-4.18057	2.90777e-05	0.000217921
28109	877.354	1.03691	0.0813797	12.7417	3.46914e-37	2.49882e-35
216188	412.465	-0.106109	0.118534	-0.89518	0.370691	0.581805
319277	911.293	-0.551464	0.0864729	-6.37731	1.80228e-10	2.93786e-09
216190	767.623	0.149884	0.116356	1.28815	0.197693	0.385127
69784	349.271	0.161669	0.133619	1.20992	0.226308	0.422839
77976	1343.15	-0.36711	0.104225	-3.52229	0.000427834	0.00250387
216197	758.778	-0.371867	0.102571	-3.62544	0.000288466	0.00175781
216198	935.572	0.793248	0.104718	7.57511	3.58817e-14	8.04237e-13
100503200	3.38328	-0.877669	1.16311	-0.754591	0.450495	0.65308
70428	366.815	-0.0106998	0.117618	-0.0909703	0.927516	0.967107
71137	686.411	0.334632	0.143749	2.32789	0.0199181	0.0687809
237422	504.651	-0.525843	0.0979556	-5.36817	7.95374e-08	9.1384e-07
14202	27.9082	-1.01799	0.392122	-2.59611	0.00942846	0.0367353
103266	573.682	-0.409047	0.112818	-3.62571	0.000288163	0.0017566
74238	124.835	-0.0625488	0.192246	-0.325357	0.744911	0.86859
12952	352.091	-0.127756	0.148414	-0.860807	0.389344	0.598838
74007	138.888	-0.0979406	0.241132	-0.40617	0.684617	0.830578
103136	413.207	-0.365304	0.104465	-3.49691	0.000470673	0.00272244
72843	629.648	-0.348206	0.0917139	-3.79666	0.00014666	0.000958125
67341	1.93293	-3.08013	2.04772	-1.50418	0.132536	NA
28088	2087.69	-0.0130087	0.0631207	-0.206092	0.836719	0.920565
69754	229.287	-0.201361	0.154095	-1.30674	0.191303	0.376771
27204	1449.54	-0.625171	0.0905616	-6.90327	5.08182e-12	9.51712e-11
21859	2747.28	0.424425	0.111531	3.80545	0.000141548	0.000926522
66263	35.6862	0.0047599	0.323205	0.0147272	0.98825	0.99422
22027	7148.83	0.349806	0.0627556	5.5741	2.48816e-08	3.03458e-07
103220	30.3009	0.00595666	0.387838	0.0153586	0.987746	0.99422
103466	3942.52	-0.00611681	0.0852554	-0.0717469	0.942803	0.973879
192188	18.2657	0.360572	0.476577	0.756588	0.449297	0.652022
17172	223.06	-0.960256	0.158439	-6.06075	1.35491e-09	1.96363e-08
16000	144.605	-0.120909	0.237431	-0.509239	0.610585	0.781653
75317	33.118	0.641316	0.38226	1.6777	0.0934062	0.228665
626115	1.30724	1.29218	2.42769	0.532266	0.594542	NA
69736	44.3935	-0.558889	0.339306	-1.64715	0.0995266	0.239543
67282	219.319	0.0119129	0.184207	0.0646712	0.948436	0.975947
71712	26.2533	-0.8752	0.435908	-2.00776	0.0446685	0.131578
432486	2005.77	-0.246966	0.0814365	-3.03262	0.00242439	0.0115957
20962	57.3899	-0.162556	0.348065	-0.467027	0.64048	0.801766
212862	886.715	-0.0443591	0.153492	-0.289	0.772581	0.884097
109272	3.02453	1.39016	1.26649	1.09765	0.27236	0.478439
20728	3.03728	0.00772407	1.21438	0.00636052	0.994925	0.997531
237433	12.2104	0.955035	0.646289	1.47772	0.139482	0.303199
104303	1170.63	0.153264	0.0707103	2.16749	0.0301975	0.0968562
70683	436.689	-0.10197	0.134683	-0.757114	0.448981	0.651928
216225	9.71643	0.228648	0.902798	0.253266	0.800063	0.899904
320091	122.517	-0.164212	0.222029	-0.739596	0.459545	0.661003
237436	87.0379	0.665816	0.255536	2.60557	0.00917222	0.0358197
20186	3.20591	1.37986	1.37797	1.00137	0.316647	0.526184
216227	71.3875	0.292849	0.251276	1.16545	0.243838	0.444793
213326	764.544	0.257383	0.0985504	2.61169	0.00900971	0.0352504
67019	324.938	-0.210113	0.124652	-1.68559	0.0918754	0.225803
75089	1077.67	0.0646042	0.078662	0.821289	0.411482	0.618581
77531	2726.31	-0.196539	0.0698878	-2.8122	0.00492032	0.0212387
100043039	1.54434	-0.276273	1.78357	-0.154898	0.876901	NA
11783	718.476	-0.305089	0.098241	-3.10551	0.0018995	0.00938339
67454	348.944	0.0236078	0.13493	0.174964	0.861108	0.933206
18674	5002.88	0.751184	0.0591332	12.7033	5.67236e-37	4.05117e-35
21917	606.697	-0.0685405	0.108654	-0.630812	0.528163	0.717654
100503982	2.9779	-0.338989	1.16024	-0.292171	0.770156	0.882639
110333	41.5419	0.649959	0.399743	1.62594	0.103962	0.246835
17997	150.63	0.113624	0.22643	0.501805	0.615805	0.784747
380653	37.8662	0.240826	0.373676	0.644478	0.519266	0.710177
380654	271.538	0.198401	0.220252	0.90079	0.3677	0.579322
237459	1130.71	-0.0249298	0.0736827	-0.33834	0.735107	0.86325
100316689	1.07164	3.38924	2.43285	1.39311	0.163585	NA
13713	271.157	-0.174408	0.146577	-1.18987	0.234096	0.432641
16993	753.289	0.150765	0.101093	1.49136	0.135867	0.297524
237465	3.45483	0.706819	1.247	0.566813	0.570841	0.751036
69878	63.8041	0.0891174	0.29027	0.307015	0.758832	0.876455
74454	1.58725	3.39466	1.83885	1.84608	0.0648813	NA
57764	290.347	0.06113	0.150899	0.405105	0.6854	0.831241
56307	2525.32	0.0986953	0.0610976	1.61537	0.106231	0.250772
723908	7.64769	0.20579	1.04672	0.196606	0.844136	0.923766
215008	822.683	-0.0970236	0.0774825	-1.2522	0.210497	0.403036
13998	262.507	-0.0473962	0.154031	-0.307706	0.758306	0.876328
22025	160.857	0.100639	0.154194	0.652678	0.513964	0.705559
66414	287.731	0.141562	0.123041	1.15053	0.249925	0.452032
215472	2.17672	0.677047	2.09824	0.322674	0.746942	0.869876
319880	456.656	0.393778	0.111321	3.53733	0.000404195	0.00237874
67723	191.763	-0.0294361	0.163059	-0.180525	0.85674	0.931174
77048	488.291	0.209685	0.120844	1.73516	0.0827117	0.20898
54712	1242.73	-0.0446846	0.0965412	-0.462856	0.643468	0.803322
12905	58.8593	-0.311727	0.293237	-1.06306	0.287757	0.495367
216233	511.188	-0.443412	0.114772	-3.86343	0.000111805	0.000747217
70523	1.11759	0.211206	2.39922	0.0880308	0.929852	NA
67270	650.991	0.0875185	0.125162	0.699241	0.484402	0.681048
93765	2807.13	0.00307845	0.0735369	0.0418626	0.966608	0.985331
71207	3100.67	0.158752	0.0926973	1.71258	0.0867895	0.216588
216238	842.108	-0.0734361	0.0912621	-0.804673	0.421008	0.627651
12226	1685.88	1.62817	0.0723833	22.4937	4.7793e-112	1.05993e-109
13179	47.6139	0.413902	0.361681	1.14438	0.252464	0.455062
17022	49.9045	0.00608257	0.414765	0.0146651	0.988299	0.99422
13516	5.81629	0.354065	0.811925	0.436081	0.662778	0.81541
100038699	5.03496	-1.06745	0.910336	-1.17259	0.240959	0.441767
67972	9355.15	0.122013	0.0739815	1.64923	0.0990999	0.238891
382406	209.491	0.128074	0.16114	0.794802	0.426729	0.632288
14426	277.963	0.201749	0.174151	1.15848	0.24667	0.448213
67603	1021.67	1.67644	0.108527	15.4472	7.88143e-54	8.3026e-52
100417125	1.20985	1.83707	2.17154	0.845974	0.397567	NA
71832	7.10263	0.211913	0.772154	0.274444	0.783744	0.890628
17311	1666.24	2.29524	0.207106	11.0824	1.52716e-28	7.92009e-27
237500	432.472	-0.253966	0.130118	-1.95181	0.0509612	0.145412
216274	220.962	-0.0368591	0.172017	-0.214276	0.830332	0.917236
68281	232.197	-0.454787	0.135346	-3.36019	0.000778894	0.00426935
67569	146.876	-0.507187	0.224907	-2.2551	0.024127	0.0806867
67405	6.0506	1.4311	2.07006	0.691333	0.489356	0.684717
237504	37.5617	0.215897	0.368871	0.585292	0.558351	0.742134
216285	1.07178	-1.94885	2.32688	-0.837536	0.402291	NA
74978	117.004	0.782981	0.220033	3.55846	0.00037303	0.00221232
103098	1630.51	-0.0429687	0.109176	-0.393573	0.693896	0.836318
278279	138.358	0.0851098	0.182675	0.465908	0.641282	0.802137
327812	76.0443	0.15359	0.235146	0.653168	0.513648	0.705241
216292	88.7735	-0.179816	0.225429	-0.797661	0.425067	0.631179
52713	314.126	0.26094	0.145142	1.79782	0.0722051	0.188743
321001	43.7725	0.334542	0.334847	0.999089	0.317752	0.527292
327814	3041.43	-0.164124	0.0788444	-2.08162	0.0373774	0.114316
380660	33.3047	0.0339157	0.486362	0.0697336	0.944406	0.974361
108030	1250.94	0.131536	0.0908926	1.44716	0.147852	0.316169
237523	6.71306	0.111293	0.764992	0.145482	0.88433	0.945713
628870	73.285	0.0193893	0.221532	0.0875238	0.930255	0.968585
17931	1116.26	0.297577	0.0814206	3.65482	0.000257365	0.00158955
114774	258.861	0.61947	0.198532	3.12025	0.00180696	0.00898417
20979	8165.53	0.0499784	0.112221	0.445357	0.656062	0.810877
260315	769.535	-0.211909	0.0977581	-2.16769	0.0301823	0.0968562
52679	34.1962	0.139524	0.358743	0.388925	0.697332	0.838459
13008	780.081	0.455888	0.114919	3.96703	7.27725e-05	0.000505389
320150	1223.8	-0.277249	0.0883612	-3.13767	0.00170295	0.00853499
432502	462.668	0.145475	0.118246	1.23027	0.218595	0.412903
237542	1881.53	0.452646	0.0880337	5.14173	2.7222e-07	2.86588e-06
71769	43.5369	-1.36932	0.366326	-3.73798	0.000185502	0.001182
53605	3313.96	0.297282	0.0636905	4.6676	3.04731e-06	2.74226e-05
382421	5.45718	-0.962082	1.02325	-0.940218	0.347106	0.557667
21664	143.489	-0.232748	0.209096	-1.11312	0.265658	0.47054
52705	454.477	-0.221999	0.121898	-1.82119	0.0685781	0.181914
73690	16.301	0.525863	0.548836	0.958142	0.337991	0.548776
69286	1.76866	-0.465883	1.74495	-0.266989	0.789478	NA
544736	2.8321	-0.866536	1.29223	-0.670575	0.502492	0.695589
353025	21.8187	0.243051	0.578223	0.420341	0.674237	0.823527
268345	139.228	0.118358	0.197005	0.60079	0.54798	0.734606
382423	6537.87	-0.0057165	0.0504023	-0.113417	0.9097	0.959195
237553	149.447	-0.341157	0.187533	-1.81918	0.0688836	0.182524
216343	11.7998	0.220239	0.628526	0.350405	0.726035	0.856715
66687	603.372	0.361372	0.116208	3.10969	0.00187281	0.00926781
668041	5.22731	0.51768	0.879894	0.588344	0.556301	0.740695
216344	1032.71	-0.0404106	0.0942184	-0.428903	0.667993	0.819484
100038558	6.46072	1.40971	0.841844	1.67455	0.0940222	0.22984
67226	700.941	-0.0889754	0.0852341	-1.04389	0.296534	0.504173
66816	205.611	-0.907039	0.187424	-4.83949	1.30171e-06	1.23957e-05
216345	1319.26	0.260638	0.103493	2.51842	0.0117883	0.0445098
14160	64.0428	2.91558	0.399233	7.30297	2.81494e-13	5.83748e-12
77798	2.01397	5.07251	1.91058	2.65495	0.00793195	NA
216350	3.24736	2.04737	1.26212	1.62217	0.104768	0.248118
19279	261.439	-0.051936	0.154724	-0.33567	0.73712	0.863994
19263	12.1672	0.161436	0.559112	0.288736	0.772783	0.884184
58802	189.751	-0.208578	0.164072	-1.27125	0.203638	0.393397
100504412	30.6259	-0.11798	0.41888	-0.281657	0.778207	0.886915
72068	821.026	-0.309051	0.0831344	-3.71749	0.000201215	0.00127499
100504423	42.2105	-0.151789	0.348773	-0.435207	0.663412	0.815774
237558	4.45845	2.6378	1.34717	1.95803	0.0502264	0.143778
216363	657.243	-0.17142	0.0963236	-1.77963	0.0751365	0.194625
71086	68.8625	0.382296	0.305225	1.2525	0.210386	0.40287
544741	4.33635	1.07591	1.04759	1.02704	0.304402	0.51343
382427	6.1043	0.345933	0.78517	0.440584	0.659514	0.813057
12461	2923.2	0.0908837	0.0627554	1.44822	0.147556	0.315816
327826	820.91	-0.418136	0.122796	-3.40514	0.000661299	0.00370675
64050	432.047	-0.208773	0.132755	-1.57261	0.115808	0.266332
17105	850.408	0.229767	0.25734	0.892857	0.371934	0.582832
17110	1.49165	2.07525	2.06544	1.00475	0.315017	NA
432508	1875.4	0.201592	0.0876329	2.30041	0.0214251	0.0732346
70574	112.018	-0.560016	0.213454	-2.62359	0.00870078	0.0342164
17246	1023.1	-0.171231	0.0910697	-1.88022	0.0600775	0.164464
215436	565.945	-0.108743	0.101867	-1.06751	0.285744	0.493113
103468	351.279	-0.0751157	0.114651	-0.655171	0.512358	0.703928
100862040	42.6046	0.514216	0.39909	1.28847	0.197582	0.384999
215449	792.287	0.816899	0.0871627	9.37212	7.10891e-21	2.56027e-19
17245	109.95	0.226614	0.222028	1.02066	0.307417	0.516447
69181	486.878	0.0694707	0.120576	0.576155	0.564511	0.746553
97640	2.0821	0.333314	1.79444	0.185748	0.852642	NA
71902	3186.96	-0.188048	0.0582912	-3.22601	0.00125529	0.00651215
67081	3.19986	1.18441	1.25975	0.940194	0.347118	0.557667
74053	491.394	-0.0390705	0.171918	-0.227263	0.82022	0.911468
117599	77.6284	0.263441	0.246776	1.06753	0.285732	0.493113
73914	25.1324	0.221347	0.490641	0.451139	0.65189	0.808582
68212	469.104	0.208648	0.129096	1.61623	0.106045	0.250545
66225	12.9745	-0.495512	0.556247	-0.890813	0.37303	0.58379
320183	216.105	0.258096	0.214874	1.20115	0.229693	0.42708
100504616	1.42526	0.211206	2.31149	0.091372	0.927197	NA
380664	497.63	-0.192139	0.135561	-1.41736	0.156377	0.328196
24117	9.02067	-1.26539	0.811709	-1.55892	0.119016	0.271524
74694	715.069	-1.06061	0.167951	-6.31501	2.70149e-10	4.27145e-09
75612	2224.09	-0.0335068	0.0688923	-0.486365	0.626708	0.792027
192678	316.751	-0.18854	0.131363	-1.43527	0.151211	0.321146
56480	699.138	-0.286123	0.102079	-2.80296	0.00506359	0.0217223
73192	2114.04	-0.159631	0.0633547	-2.51964	0.0117474	0.0443953
270802	82.0573	-1.69318	0.290131	-5.83592	5.34952e-09	7.09411e-08
117600	846.208	0.0131434	0.0937869	0.140141	0.888548	0.948323
216394	5.95725	-2.45573	1.07543	-2.2835	0.022401	0.0759696
668272	25.5576	-0.00713544	0.422114	-0.0169041	0.986513	0.994002
216395	483.605	0.111515	0.116436	0.957736	0.338196	0.548967
54140	2.25003	-0.820671	1.4933	-0.549568	0.582615	0.759076
319272	2.20427	-1.19331	1.98456	-0.601298	0.547641	0.734561
319468	1215.37	-0.367669	0.0893071	-4.11691	3.83987e-05	0.000282625
67074	1875.68	0.428298	0.0655814	6.53079	6.54236e-11	1.11161e-09
14479	1415.72	-0.134258	0.0750948	-1.78785	0.0738	0.192108
100042958	2.97538	-2.80827	1.71446	-1.63799	0.101423	0.242861
268354	1046.02	-0.343787	0.115933	-2.96538	0.00302309	0.0139792
20503	269.441	0.0579391	0.177945	0.325601	0.744726	0.868497
320398	36.6135	-0.083229	0.334687	-0.248677	0.803611	0.901631
68876	71.8958	-1.49791	0.265428	-5.64337	1.66756e-08	2.07583e-07
52468	2171.81	0.670888	0.0928458	7.22583	4.98048e-13	1.0163e-11
11567	27.6095	0.92848	0.508985	1.82418	0.0681251	0.180941
66399	162.101	-0.397607	0.158413	-2.50995	0.012075	0.0454066
100504608	3.15302	2.66188	1.38029	1.92849	0.0537937	0.151646
17299	98.1049	0.266447	0.219603	1.21331	0.22501	0.421222
13115	6.46135	0.594467	0.79011	0.752386	0.451819	0.654258
216438	500.531	-0.771879	0.119746	-6.446	1.14842e-10	1.90518e-09
12567	1270.14	-0.114755	0.0750798	-1.52843	0.126405	0.283093
67125	1482	0.737333	0.0697524	10.5707	4.0734e-26	1.8556e-24
100504703	31.2151	0.728322	0.384807	1.89269	0.0583987	0.161045
216439	7201.91	0.224836	0.0867796	2.59089	0.00957292	0.0371949
216440	2534.03	0.181334	0.0951807	1.90515	0.0567603	0.157844
14421	1194.29	-0.000167043	0.12531	-0.00133304	0.998936	0.999648
216441	24.5313	-0.704178	0.443741	-1.58691	0.112533	0.261512
52666	1410.66	-0.00801195	0.11003	-0.0728164	0.941952	0.973699
80904	1818.78	0.0752014	0.0716779	1.04916	0.294106	0.501727
100038591	17.3172	0.0527001	0.527053	0.0999901	0.920352	0.964609
117150	698.586	-0.429373	0.0878414	-4.88805	1.01842e-06	9.88225e-06
16572	19053.6	0.0595572	0.10934	0.544696	0.585962	0.76242
69654	4380.03	0.122807	0.0783744	1.56692	0.117133	0.26839
110962	500.139	-0.301913	0.154523	-1.95384	0.0507202	0.144946
13198	261.525	0.363066	0.122896	2.95424	0.00313438	0.0144108
216443	1179.16	0.109126	0.089832	1.21478	0.224452	0.420707
216445	3.97231	-0.841497	0.94972	-0.886048	0.375592	0.586074
71750	1846.75	0.138414	0.0728502	1.89998	0.057436	0.159172
237611	34.5303	0.0269415	0.414634	0.0649764	0.948193	0.975808
407790	5.03014	0.159927	1.02224	0.156448	0.87568	0.941033
108037	582.736	0.124509	0.0935588	1.33081	0.183251	0.36635
104080	29.1117	-1.11729	0.432751	-2.58182	0.00982804	0.0380865
16971	9529.95	0.0108663	0.0621207	0.174922	0.861141	0.933206
20852	44.7537	-0.216194	0.322475	-0.670423	0.502588	0.695666
17937	191.418	0.465798	0.16017	2.90816	0.00363568	0.016315
72243	6.15561	0.605702	0.881379	0.687221	0.491944	0.68731
210035	123.46	0.359158	0.209936	1.7108	0.0871174	0.21731
432516	10.2094	-1.36356	0.696036	-1.95904	0.0501083	0.143586
21334	5.09362	0.475521	1.03121	0.461129	0.644706	0.803796
320080	192.49	-1.22185	0.181645	-6.72658	1.73691e-11	3.09468e-10
11536	7.97386	-1.84584	0.86049	-2.1451	0.0319449	0.101265
107605	2.57401	0.547636	1.42611	0.384008	0.700973	0.840643
103142	9.93626	-0.555969	0.745764	-0.745502	0.455968	0.657578
19075	130.246	-0.0102828	0.199874	-0.0514467	0.95897	0.981208
17938	3250.44	0.183301	0.0528759	3.46663	0.000527032	0.00301225
56351	908.365	0.188168	0.0787015	2.39091	0.0168068	0.0594625
100862107	1.52377	0.517665	1.65668	0.312472	0.754682	NA
11947	21343.9	0.180896	0.0588776	3.07241	0.00212341	0.0103499
751518	3.13638	-1.0649	1.29148	-0.824552	0.409626	0.617277
116848	907.143	-0.619893	0.106242	-5.83473	5.38784e-09	7.13931e-08
56516	443.567	0.383909	0.133779	2.86974	0.00410815	0.0181217
216456	111.988	0.0906796	0.181494	0.499628	0.617337	0.785631
66701	89.9924	-0.166058	0.216775	-0.76604	0.443653	0.647538
17339	5.31891	0.612466	0.837526	0.73128	0.464608	0.664656
21853	59.734	-0.286645	0.257926	-1.11135	0.266418	0.471293
20847	753.632	-0.368471	0.0978777	-3.76461	0.000166811	0.00107272
103135	409.87	-0.117922	0.112429	-1.04885	0.294245	0.501872
56530	769.785	0.125374	0.0901533	1.39067	0.164324	0.339473
12974	6052.81	0.0931376	0.056989	1.63431	0.102194	0.24384
210582	540.085	-0.0443009	0.109991	-0.402767	0.68712	0.832059
237615	2177.17	-0.0912828	0.0725241	-1.25865	0.208155	0.400006
72002	23.5265	-0.731433	0.487896	-1.49916	0.133833	0.294484
69917	1031.67	0.0375962	0.0974788	0.385685	0.69973	0.840021
67588	1855.29	-0.0889374	0.0816964	-1.08863	0.276316	0.483211
68094	4505.61	0.0150531	0.0559453	0.269068	0.787878	0.892991
17904	5286.1	0.411314	0.0645961	6.36748	1.9216e-10	3.11429e-09
216459	357.994	0.109903	0.142501	0.771247	0.44056	0.644755
100502705	131.218	-0.245009	0.18727	-1.30832	0.190765	0.37602
23943	152.359	1.36965	0.198037	6.91614	4.64116e-12	8.76e-11
103284	147.884	-1.58084	0.206185	-7.66707	1.75969e-14	4.01892e-13
67945	6251.43	0.484696	0.0748047	6.47948	9.20393e-11	1.54419e-09
18813	2170.91	-0.0509754	0.0708303	-0.719683	0.47172	0.670111
13867	12.1723	-0.415279	0.777963	-0.533803	0.593478	0.768108
668459	1.44932	-0.0588382	1.57052	-0.0374642	0.970115	NA
27370	3105.1	0.264404	0.1013	2.61011	0.00905135	0.0353887
22781	138.177	-0.802934	0.182532	-4.39888	1.08813e-05	8.85157e-05
211389	263.63	-0.625415	0.158431	-3.94756	7.8952e-05	0.000544491
19344	3450	0.0219276	0.0660184	0.332143	0.739781	0.865182
12566	167.055	-0.108736	0.182105	-0.597107	0.550436	0.736902
20431	17.1717	-1.00966	0.656461	-1.53804	0.12404	0.279206
13139	42.5261	-0.250334	0.342491	-0.730921	0.464828	0.6648
78428	190.332	-0.0270523	0.16558	-0.163379	0.87022	0.938364
58223	145.188	0.169981	0.296193	0.573886	0.566045	0.747527
73827	182.113	-0.0239049	0.162888	-0.146757	0.883324	0.945237
74330	898.512	-0.266854	0.079069	-3.37495	0.000738283	0.00407725
66844	69.3235	-0.0483495	0.264909	-0.182514	0.85518	0.930345
66118	381.064	0.173127	0.118708	1.45843	0.144723	0.311367
14561	463.703	-0.291748	0.118076	-2.47086	0.0134788	0.0498433
12512	1990.53	0.0650056	0.0914713	0.710666	0.477291	0.674626
19682	51.948	0.0821372	0.425324	0.193117	0.846868	0.925198
14533	474.582	0.205343	0.1542	1.33167	0.18297	0.366048
16404	116.624	-0.428664	0.23101	-1.85561	0.0635097	0.1713
11923	4.00413	-0.462058	1.16456	-0.396766	0.69154	0.83496
625068	2.5365	0.7789	1.31266	0.593377	0.552929	0.738246
623734	2.28815	-0.605136	1.31475	-0.460268	0.645324	0.804062
625109	1.82083	-0.838657	1.52181	-0.55109	0.581572	NA
625131	13.4302	0.266324	0.570739	0.466629	0.640765	0.801766
434624	12.9556	-0.243342	0.606777	-0.40104	0.688391	0.83284
236604	222.107	-0.525227	0.166091	-3.16228	0.00156539	0.00793763
78887	167.549	0.0585011	0.188291	0.310696	0.756032	0.87496
74203	809.565	-0.223687	0.0916126	-2.44166	0.01462	0.0533377
13494	1245.98	-0.204035	0.0888194	-2.29719	0.021608	0.073785
56218	334.654	-1.00733	0.121452	-8.29408	1.09433e-16	3.00897e-15
791413	21.3128	0.182751	0.474563	0.385093	0.700168	0.840163
100302648	13.6968	-2.39641	0.680077	-3.52373	0.000425518	0.00249118
216505	694.398	0.804283	0.124638	6.45293	1.09705e-10	1.82175e-09
16886	3133.05	0.206262	0.0882555	2.3371	0.0194338	0.0673641
193670	498.055	-0.00640815	0.109748	-0.0583896	0.953438	0.978694
71523	155.21	0.657253	0.163007	4.03206	5.52901e-05	0.000393047
237625	22.1278	0.596653	0.563786	1.0583	0.28992	0.497451
170835	297.507	-0.326385	0.136843	-2.38511	0.0170741	0.060294
114679	1083.44	0.185303	0.0911029	2.034	0.0419519	0.125261
29856	73.6403	0.0827881	0.267296	0.309725	0.75677	0.875153
544752	2596.34	-0.274694	0.0685131	-4.00937	6.08814e-05	0.000430207
74522	1798.47	-0.0759302	0.0615962	-1.23271	0.217684	0.41167
74309	858.884	-0.206499	0.111926	-1.84496	0.0650433	0.174404
67430	51.425	-0.165278	0.290274	-0.569387	0.569093	0.749696
75219	937.941	0.0436914	0.106524	0.410156	0.681692	0.828493
103710	372.766	-0.102077	0.108439	-0.941331	0.346535	0.557386
21452	334.171	0.19376	0.127771	1.51646	0.129403	0.287401
64934	848.51	-0.055575	0.095903	-0.579492	0.562257	0.745035
53897	2.7022	0.747577	1.1135	0.671378	0.501979	0.695052
100862181	2.08419	0.261606	1.55652	0.168071	0.866527	NA
103655	14.2616	1.30219	0.67334	1.93392	0.053123	0.150182
380683	206.962	0.0274431	0.171374	0.160136	0.872774	0.939434
67900	236.026	-0.420526	0.161719	-2.60035	0.00931277	0.0363349
67815	340.77	-0.0883398	0.158138	-0.558626	0.576417	0.754679
71673	399.81	-0.106528	0.115133	-0.925261	0.35483	0.565538
100526466	3.54908	-2.16047	1.21467	-1.77864	0.0752984	0.194895
216516	824.512	-0.0305341	0.11807	-0.258611	0.795935	0.897777
67465	1230.91	-0.116451	0.0883203	-1.3185	0.187335	0.371468
103724	465.134	-0.151221	0.10454	-1.44653	0.148028	0.316384
71962	46.0245	0.903106	0.371404	2.4316	0.0150323	0.0545701
16878	22.9253	-0.632265	0.470329	-1.3443	0.17885	0.359684
75828	3.82849	-0.961689	1.00141	-0.960337	0.336886	0.547667
74302	2102.6	-0.403368	0.0634741	-6.35484	2.08642e-10	3.36028e-09
75452	287.237	0.034859	0.126621	0.275303	0.783084	0.8903
66152	2110.38	0.13579	0.0887667	1.52974	0.126081	0.282593
67178	326.207	0.0420622	0.159226	0.264167	0.791651	0.895222
192650	138.744	-0.0804815	0.225607	-0.356734	0.721291	0.853116
18016	4581.56	0.0954149	0.0919415	1.03778	0.299373	0.507643
18082	966.446	-0.119501	0.107019	-1.11663	0.264153	0.468757
107829	477.123	0.00679011	0.106524	0.0637425	0.949175	0.976283
380684	266.122	-0.73665	0.230033	-3.20237	0.00136303	0.00701278
11764	1832.65	-0.0372567	0.0646061	-0.576674	0.56416	0.746402
78926	1054.71	-0.183617	0.078726	-2.33235	0.0196822	0.0681479
75668	91.2329	-1.29717	0.297636	-4.35824	1.31111e-05	0.000104933
14030	2124.26	0.256305	0.0614824	4.16874	3.06283e-05	0.000228627
279766	230.764	0.0272961	0.173915	0.156951	0.875283	0.940963
140703	832.731	0.223648	0.120299	1.85911	0.0630119	0.170339
84035	726.435	0.421041	0.160927	2.61635	0.00888754	0.0348533
407821	243.306	-0.770548	0.18408	-4.18594	2.83986e-05	0.000213496
22433	994.964	0.458735	0.0985434	4.65516	3.2373e-06	2.89929e-05
104479	281.689	-0.752783	0.147654	-5.09828	3.42748e-07	3.57268e-06
665181	66.9627	-0.0517794	0.245932	-0.210544	0.833243	0.91901
[truncated: 15,905 more rows]

## Sheet: Table S3
Control neuon (55 mM KCl) vs. CHD8 CKO neuon (55 mM KCl)
gene_id	baseMean	log2FoldChange	lfcSE	stat	pvalue	padj
497097	729.21	-0.175307	0.116613	-1.50332	0.132758	0.413296
100503874	3.21099	0.876897	1.34841	0.650318	0.515487	NA
100038431	1.63184	-2.97078	4.18736	-0.709463	0.478037	NA
19888	4.08151	-0.204796	0.93681	-0.21861	0.826954	NA
27395	446.388	0.0418076	0.128465	0.32544	0.744848	0.897089
18777	491.699	0.341125	0.113924	2.99432	0.00275055	0.0373982
21399	1019.16	-0.0415371	0.0858235	-0.483983	0.628398	0.8381
58175	481.554	-0.000455389	0.114281	-0.00398483	0.996821	0.998204
108664	2801.46	0.00405033	0.0674467	0.0600524	0.952114	0.980525
226304	5.04365	0.229551	0.967537	0.237253	0.81246	NA
12421	1815.05	-0.0545436	0.0836704	-0.651886	0.514475	0.773589
240690	251.177	-0.414982	0.124626	-3.32983	0.000868996	0.0172912
319263	1732.72	-0.122645	0.0735165	-1.66827	0.095262	0.34669
71096	110.519	0.0711283	0.185785	0.382853	0.701829	0.875332
59014	328.559	0.0116936	0.128736	0.0908345	0.927624	0.972189
76187	525.008	0.164821	0.142585	1.15595	0.247702	0.561404
72481	7.13378	-0.816057	0.67136	-1.21553	0.224165	NA
76982	633.376	-0.108929	0.108909	-1.00019	0.317219	0.625271
17864	113.613	0.693954	0.23664	2.93253	0.00336212	0.043344
70675	1093.14	-0.0190222	0.0909848	-0.20907	0.834394	0.934625
73331	2.71352	0.553749	1.37834	0.401749	0.687869	NA
170755	107.344	0.139584	0.238397	0.585511	0.558204	0.799219
620986	8.62438	0.117822	0.821998	0.143337	0.886024	NA
240697	7.94132	-0.665723	0.929016	-0.716589	0.473628	NA
73824	330.073	-0.191527	0.131965	-1.45134	0.146684	0.435852
100038398	2.71754	-0.288804	1.51722	-0.190351	0.849034	NA
69312	18.5502	0.201222	0.441693	0.455569	0.6487	0.848657
26754	1875.52	0.055051	0.073837	0.745574	0.455925	0.733137
211660	264.697	-0.00300758	0.163954	-0.0183441	0.985364	0.993737
211673	2575.52	0.109163	0.0821913	1.32816	0.184125	0.48989
109294	1118.46	0.133032	0.146586	0.907534	0.364125	0.666438
320492	1046.44	-0.097329	0.107723	-0.903512	0.366254	0.66768
240725	367.883	0.96381	0.435378	2.21373	0.0268472	0.16179
240726	174.276	0.391241	0.181993	2.14975	0.0315747	0.180252
17978	1642.04	0.0562083	0.0681815	0.824392	0.409717	0.702302
72265	608.855	-0.0241229	0.121242	-0.198965	0.84229	0.937951
212442	206.735	-0.241904	0.196771	-1.22937	0.218933	0.531612
433273	1.29726	-0.194916	1.91804	-0.101623	0.919056	NA
14048	396.52	-0.0317401	0.145723	-0.217811	0.827577	0.931998
17681	21.1098	0.823434	0.463284	1.77738	0.0755052	0.302314
277328	1.70332	1.15112	2.05927	0.558997	0.576164	NA
98741	134.739	-0.03362	0.190263	-0.176703	0.859742	0.94597
21749	93.3307	-0.0906354	0.223669	-0.405221	0.685315	0.867681
226866	7.1823	1.71757	0.866714	1.9817	0.0475126	NA
75799	9.10492	0.518127	0.758617	0.68299	0.494613	NA
19989	5458.02	-0.21493	0.0534673	-4.01985	5.8236e-05	0.00230168
98711	575.497	-0.0231544	0.148078	-0.156367	0.875744	0.951531
29819	1774.49	-0.0808902	0.101896	-0.793854	0.427281	0.712447
66799	1301.04	-0.0920632	0.08387	-1.09769	0.27234	0.584813
67923	1384.02	-0.27929	0.0789479	-3.53765	0.000403709	0.00995523
70397	579.595	0.013741	0.113934	0.120605	0.904004	0.962092
17087	20.5551	-0.823608	0.612131	-1.34548	0.178471	0.483408
57339	110.686	-0.288822	0.283842	-1.01754	0.308894	0.61899
14545	2819.73	-0.10364	0.0801422	-1.2932	0.195941	0.504262
94227	165.874	-0.0702731	0.284186	-0.247278	0.804693	0.922566
83691	6.5551	0.521409	0.851221	0.612543	0.540178	NA
21419	2.67607	0.848796	1.41326	0.600594	0.548111	NA
241035	1.4179	1.09657	2.18303	0.502314	0.615447	NA
17215	231.67	-0.113265	0.145189	-0.78012	0.43532	0.718609
77741	5.50366	1.72256	0.905016	1.90335	0.0569949	NA
74229	2259.73	0.0360158	0.0827076	0.43546	0.663229	0.857787
71877	137.856	0.325263	0.228451	1.42377	0.154512	0.446601
170829	24.7374	0.680362	0.427084	1.59304	0.111151	0.37537
75712	261.531	0.188306	0.134748	1.39747	0.162271	0.458556
14859	51.6365	1.42219	0.443287	3.20828	0.00133531	0.0229871
241041	0.994488	-0.175261	2.56148	-0.0684218	0.94545	NA
226922	1946.55	0.0657094	0.116023	0.566346	0.571159	0.807639
116837	1377.82	-0.203586	0.101352	-2.00871	0.0445679	0.221855
70155	1087.05	0.00953998	0.0900774	0.105909	0.915655	0.966011
280645	389.86	-0.444336	0.136506	-3.25507	0.00113363	0.0206226
98366	1059.28	0.107417	0.0850707	1.26268	0.206703	0.516511
68002	248.173	0.106387	0.15585	0.682628	0.494842	0.761176
68187	538.611	0.0290985	0.116634	0.249485	0.802986	0.922209
12839	39.9288	-0.43135	0.308103	-1.40002	0.161508	0.458375
12823	274.774	-0.220893	0.140917	-1.56754	0.116989	0.386111
68421	2052.73	-0.0405778	0.080986	-0.501046	0.616338	0.832126
210933	1072.03	-0.0306704	0.0852952	-0.359579	0.719162	0.885434
433281	2.46663	-0.433177	1.44853	-0.299045	0.764906	NA
665903	26.1731	-0.858887	0.446633	-1.92303	0.0544765	0.248774
213109	1534.58	-0.171199	0.0768938	-2.22643	0.0259851	0.158547
19243	1351.95	-0.195676	0.0904299	-2.16384	0.0304767	0.175933
170771	70.3455	0.087357	0.271052	0.322289	0.747234	0.898087
19076	186.215	-0.131925	0.177447	-0.743458	0.457204	0.733904
67503	6.16475	-0.677464	0.749538	-0.903842	0.366079	NA
19335	673.281	0.0726994	0.0844483	0.860874	0.389307	0.688027
213539	339.298	0.0564802	0.15787	0.357765	0.720519	0.88619
98403	289.706	-0.0505333	0.158621	-0.31858	0.750045	0.899273
433287	2.04961	-4.45847	1.88609	-2.36387	0.0180851	NA
320705	1674.87	-0.0443387	0.0858766	-0.516307	0.60564	0.828776
13518	7823.13	-0.136494	0.0613137	-2.22616	0.0260032	0.158547
69668	460.753	0.300769	0.127593	2.35725	0.018411	0.128184
27993	332.983	-0.0294404	0.127027	-0.231764	0.816721	0.928058
52318	146.791	0.0633183	0.19287	0.328295	0.742689	0.895896
19253	4.97713	-0.588711	0.962038	-0.611941	0.540577	NA
211383	775.923	0.37624	0.14586	2.57946	0.00989544	0.0871676
226970	835.396	-0.273011	0.107071	-2.54982	0.0107777	0.0922178
214469	8105.41	-0.0529024	0.0522953	-1.01161	0.311725	0.622236
226971	3377.93	-0.23935	0.0520406	-4.59929	4.23933e-06	0.00027548
50785	968.888	0.0538164	0.0833051	0.646016	0.518269	0.775495
320011	1582.06	0.0234778	0.072677	0.323042	0.746663	0.898054
214854	27.5714	0.136728	0.382805	0.357175	0.720961	0.886287
214855	517.845	0.0319357	0.104966	0.304247	0.76094	0.904064
226976	1364.61	0.0433409	0.0684695	0.632996	0.526736	0.780916
214895	909.472	-0.103422	0.0759172	-1.3623	0.173104	0.475199
94220	309.14	-0.365864	0.157435	-2.3239	0.0201309	0.135199
94218	445.096	-0.111208	0.105946	-1.04966	0.293875	0.605402
78321	22.1639	0.200099	0.444325	0.450343	0.652463	0.850675
109346	75.1717	-0.596339	0.255911	-2.33026	0.0197926	0.133549
20353	418.923	-0.660989	0.173185	-3.81666	0.000135273	0.00439848
381337	1.19157	-2.02877	2.57381	-0.788235	0.43056	NA
12859	2246.97	0.0348919	0.0808589	0.431516	0.666093	0.859179
226977	2401.2	-0.0214506	0.067191	-0.319248	0.749538	0.899196
71166	5.73877	0.701711	0.852068	0.823539	0.410201	NA
22637	7.69073	1.60585	0.706686	2.27236	0.0230646	NA
56030	2268.14	0.0128643	0.067501	0.19058	0.848855	0.940665
70853	157.016	0.149577	0.166361	0.899111	0.368593	0.670373
12790	2.7153	0.724474	1.3489	0.537086	0.591208	NA
269180	1872.8	-0.187155	0.0749492	-2.49709	0.0125218	0.101369
76178	1133.21	-0.106632	0.11502	-0.927076	0.353887	0.658223
67387	579.574	0.0405762	0.0974277	0.416475	0.677062	0.863503
269181	356.288	0.144596	0.12417	1.1645	0.24422	0.557808
72097	541.807	-0.287219	0.14679	-1.95667	0.0503864	0.236921
211484	239.469	0.444115	0.14385	3.08734	0.00201959	0.0308396
623661	62.8361	0.166077	0.244989	0.677898	0.497837	0.763911
69028	89.0437	0.259486	0.246498	1.05269	0.292483	0.60432
107734	874.989	0.0763624	0.0810545	0.942112	0.346135	0.65136
332427	8.03711	-0.744998	0.828377	-0.899346	0.368468	NA
98258	925.848	0.0723943	0.0929161	0.779136	0.4359	0.719251
226982	1785.82	0.0608385	0.070491	0.863067	0.388101	0.686818
56210	425.924	-0.00553615	0.114712	-0.0482612	0.961508	0.984373
16764	802.655	-0.0651761	0.089075	-0.731699	0.464352	0.738968
381338	2841	-0.0314101	0.0772561	-0.40657	0.684324	0.866991
98388	919.028	0.23822	0.105723	2.25324	0.0242438	0.151863
68833	427.527	-0.0179363	0.0991833	-0.18084	0.856493	0.944126
18143	94.1307	-0.157332	0.238762	-0.65895	0.509928	0.770693
114641	3551.58	-0.208789	0.0789488	-2.64461	0.00817846	0.07762
54610	259.029	0.00690899	0.149741	0.0461395	0.963199	0.984373
52846	484.015	0.159907	0.114801	1.39291	0.163647	0.460458
100217461	2.68963	0.798537	1.28547	0.6212	0.534468	NA
67702	403.366	0.0915883	0.123145	0.743741	0.457033	0.733797
263764	1013.88	-0.0771929	0.109728	-0.703491	0.48175	0.751705
26921	8469.38	-0.0785421	0.0500504	-1.56926	0.116587	0.385419
16178	5.62693	0.502665	1.02084	0.492402	0.622435	NA
16177	116.369	0.084778	0.247741	0.342204	0.732197	0.891979
107527	4.39618	0.0480494	0.951302	0.0505091	0.959717	NA
17082	1.67009	2.04653	2.02995	1.00817	0.313375	NA
110895	10.2049	1.30635	0.690165	1.89281	0.0583833	NA
226999	8.87443	-0.666208	0.690498	-0.964823	0.334633	NA
211798	205.585	-0.0131302	0.173866	-0.0755187	0.939802	0.975339
381339	2.65389	1.63233	1.3518	1.20753	0.22723	NA
66297	380.009	0.0740759	0.142541	0.519681	0.603286	0.827136
18993	1167.79	-0.308507	0.0839255	-3.67596	0.000236956	0.00672898
73100	143.915	-0.573179	0.233357	-2.45624	0.01404	0.10901
69527	389.022	-0.0231812	0.12795	-0.181174	0.856231	0.943941
93690	125.347	0.0428608	0.223963	0.191375	0.848232	0.940264
73122	899.51	-0.0118406	0.0851559	-0.139046	0.889414	0.956514
98404	586.325	0.25879	0.112827	2.29369	0.0218084	0.1421
14200	177.161	-0.202164	0.17197	-1.17558	0.239764	0.554043
666642	4.19659	0.375965	1.06938	0.351571	0.72516	NA
17974	1005.53	0.0171226	0.0812392	0.210767	0.833069	0.933984
100861934	12.0394	-0.892013	0.58156	-1.53383	0.125072	0.397421
78896	1937.79	0.601855	0.23363	2.5761	0.00999208	0.0876984
67883	364.973	0.12267	0.123794	0.990915	0.321727	0.630174
100503192	4.16564	-1.28723	1.28108	-1.0048	0.314994	NA
22019	1671.45	-0.00221738	0.0677671	-0.0327206	0.973897	0.989761
75623	155.607	-0.311732	0.166734	-1.86963	0.0615345	0.26789
72050	187.114	-0.29144	0.183465	-1.58853	0.112166	0.377092
246229	506.207	0.121303	0.128574	0.943449	0.345451	0.65101
22592	339.089	0.0282943	0.141895	0.199404	0.841947	0.937951
70676	179.863	0.223812	0.211055	1.06044	0.288943	0.599322
12825	575.083	-0.181845	0.127931	-1.42144	0.15519	0.448113
12832	565.271	0.370649	0.181729	2.03957	0.0413928	0.213241
73674	507.821	0.111271	0.100346	1.10887	0.267485	0.5821
433297	46.9914	-0.406999	0.31822	-1.27899	0.200902	0.509511
53945	96.568	-0.0567983	0.252057	-0.225339	0.821716	0.930096
227058	151.751	0.119718	0.238659	0.501627	0.61593	0.831817
100101919	41.4075	0.110911	0.40775	0.272008	0.785616	0.914799
227059	1574.25	-0.0243911	0.0789056	-0.309117	0.757233	0.902871
56363	934.857	-0.113802	0.0871235	-1.30622	0.191479	0.497798
442821	1.88939	-0.886949	1.75127	-0.506462	0.612533	NA
20324	91.2745	-0.354618	0.21649	-1.63803	0.101415	0.359228
109019	129.738	0.177375	0.20155	0.880057	0.378829	0.678374
100045066	1.53154	-1.35504	1.76414	-0.768102	0.442427	NA
17912	359.446	0.229552	0.126394	1.81616	0.0693456	0.287713
20849	2.70642	1.44634	1.37255	1.05376	0.291994	NA
20846	467.396	-0.136687	0.153159	-0.892452	0.372151	0.673066
14660	5992.47	-0.0791085	0.0640849	-1.23443	0.217042	0.530147
17936	917.913	0.0558333	0.0849002	0.657634	0.510773	0.771239
227094	27.807	-0.417684	0.407072	-1.02607	0.304859	0.61499
98682	1290.62	-0.0617366	0.07734	-0.79825	0.424726	0.711515
16329	262.594	0.0738724	0.145124	0.509029	0.610732	0.83109
227095	288.383	0.156166	0.152951	1.02102	0.307244	0.617398
67080	15.7436	-0.0521257	0.636413	-0.0819055	0.934722	0.974289
17700	26.8143	-0.219442	0.43481	-0.504683	0.613781	0.831706
227099	56.5949	0.435401	0.352143	1.23643	0.216298	0.529227
227102	146.251	0.58824	0.177932	3.30597	0.000946476	0.0181225
72085	118.493	-0.0711034	0.173888	-0.408904	0.68261	0.865951
70396	395.159	0.144119	0.1102	1.3078	0.190941	0.497205
627872	11.9486	0.280507	0.555182	0.505252	0.613382	NA
98267	273.138	0.214096	0.205356	1.04256	0.297151	0.608133
329152	348.46	-0.106319	0.133682	-0.795312	0.426432	0.711921
78016	13.7683	0.862659	0.559639	1.54146	0.123206	0.395234
98488	401.214	0.0619404	0.117875	0.525475	0.599253	0.824804
241062	1116.5	-0.271943	0.098737	-2.75422	0.00588327	0.0626362
329154	252.612	0.209369	0.130228	1.60772	0.107897	0.370016
81898	4930.8	-0.126577	0.0562598	-2.24987	0.0244573	0.152604
67876	853.353	-0.169171	0.0972263	-1.73997	0.0818635	0.317299
15510	4668.49	-0.0314129	0.0594049	-0.528794	0.596948	0.822815
15528	1104.76	-0.106385	0.0745548	-1.42694	0.153598	0.44539
19070	1295.32	-0.0416778	0.0823082	-0.506362	0.612602	0.831123
74013	628.285	-0.0781701	0.116932	-0.668511	0.503807	0.767498
212679	121.468	-0.0224858	0.194656	-0.115516	0.908036	0.963885
227120	612.636	-0.0171637	0.132292	-0.129741	0.896772	0.958548
626009	4.32246	0.12349	1.05451	0.117106	0.906776	NA
212712	33.9017	0.427204	0.353852	1.20729	0.227319	0.540052
329160	6.83092	-1.13572	1.01816	-1.11547	0.26465	NA
407809	1.04061	-0.172152	2.5772	-0.066798	0.946743	NA
75323	5.72001	-1.29352	0.824056	-1.5697	0.116485	NA
73467	271.212	-0.451054	0.159452	-2.82878	0.00467263	0.054625
68736	130.863	0.0721938	0.223648	0.322801	0.746846	0.898054
68115	186.016	-0.0194082	0.172588	-0.112454	0.910464	0.964312
67198	307.365	0.436824	0.145725	2.9976	0.00272118	0.0370687
51960	136.164	0.384692	0.19412	1.98173	0.0475095	0.22953
68549	104.839	-0.148697	0.246447	-0.603363	0.546268	0.792723
11761	650.685	0.171821	0.171455	1.00213	0.31628	0.625018
71724	1.12162	1.76822	1.94268	0.910196	0.362719	NA
71872	24.8952	-0.86751	0.41429	-2.09397	0.0362629	0.197258
66882	5355.67	-0.144407	0.0593446	-2.43337	0.0149589	0.113577
12747	1127.03	-0.154584	0.105229	-1.46902	0.141826	0.428299
70225	298.75	-0.0986853	0.136733	-0.72174	0.470455	0.743456
65102	455.112	0.493754	0.130542	3.78232	0.000155371	0.00482017
18393	536.718	-0.0493968	0.0991723	-0.498091	0.61842	0.833068
100504455	6.4409	0.442871	0.713527	0.620678	0.534812	NA
213056	1023.16	-0.0371549	0.0920948	-0.403442	0.686623	0.867903
66495	658.522	-0.0507845	0.0950986	-0.534019	0.593328	0.821271
100504501	4.27157	0.048218	1.01616	0.0474513	0.962154	NA
108812	2.62952	0.375845	1.70002	0.221082	0.825028	NA
12633	366.968	-0.0688358	0.214694	-0.320622	0.748497	0.898844
12370	19.3725	0.41317	0.538928	0.766651	0.443289	0.725041
70827	4634.74	-0.350466	0.0717649	-4.88353	1.04205e-06	9.27941e-05
227154	683.324	0.00234456	0.0976544	0.0240088	0.980846	0.992297
381259	482.416	-0.0423357	0.0923765	-0.458295	0.64674	0.847663
227157	8.71669	-0.147882	0.83791	-0.176489	0.85991	NA
74018	1051.27	-0.116298	0.094388	-1.23213	0.2179	0.530879
271697	1.88115	0.145146	1.53264	0.0947036	0.92455	NA
14369	130.682	0.0707243	0.222395	0.318012	0.750476	0.899273
381260	148.313	0.431284	0.215475	2.00155	0.0453331	0.223644
22218	1265.65	-0.0517451	0.0964202	-0.536662	0.591501	0.820419
55989	1116.45	-0.267618	0.0998309	-2.68071	0.00734662	0.0726902
12168	1186.19	-0.239845	0.110413	-2.17225	0.0298366	0.173417
100504533	183.522	0.206309	0.150251	1.3731	0.169722	0.470497
72750	1871.01	-0.192641	0.0754831	-2.55211	0.0107072	0.0917781
70375	536.978	-0.0917797	0.109805	-0.83584	0.403245	0.697963
57750	477.156	-0.0405187	0.121447	-0.333633	0.738656	0.894256
241066	110.287	-0.048498	0.228586	-0.212165	0.831978	0.93373
100504573	3.10349	-1.61889	1.22571	-1.32078	0.186575	NA
269198	257.685	0.129354	0.340619	0.379762	0.704122	0.876341
77951	279.302	0.0337406	0.146227	0.230742	0.817515	0.928136
329165	4002.18	-0.16991	0.0613275	-2.77053	0.00559651	0.0608863
77300	1073.82	0.0697299	0.10404	0.670222	0.502716	0.767017
100042533	70.3677	-0.40046	0.313368	-1.27792	0.201278	0.509905
12487	6.7556	-1.58079	0.785519	-2.01241	0.0441764	NA
77341	1.47739	0	2.55586	0	1	NA
72823	374.773	-0.0272985	0.158479	-0.172253	0.863239	0.946669
18187	4280.84	-0.139823	0.0847945	-1.64896	0.0991549	0.353974
74992	1.43479	-1.4668	1.94052	-0.755881	0.449721	NA
227195	408.063	-0.078488	0.161398	-0.4863	0.626755	0.837492
100380944	52.1332	-0.34993	0.327796	-1.06752	0.285736	0.597214
100504668	7.90809	-0.997666	0.695689	-1.43407	0.151553	NA
227197	1765.96	-0.122904	0.0692703	-1.77427	0.0760191	0.303391
55949	3312.88	-0.0989905	0.0574895	-1.72189	0.0850896	0.323708
100217464	3.68701	-1.53717	1.2203	-1.25967	0.207789	NA
241070	1.43105	1.37609	2.16936	0.634333	0.525863	NA
73884	3655.19	-0.626688	0.216652	-2.8926	0.00382065	0.0475144
23792	2017.55	-0.0418434	0.086348	-0.484591	0.627967	0.837947
241073	3.21786	-0.536921	1.24852	-0.430048	0.667161	NA
76668	57.5347	0.261413	0.332193	0.786932	0.431322	0.716271
75619	178.861	0.0793815	0.15667	0.50668	0.61238	0.831123
74426	11.141	-1.16565	0.690858	-1.68726	0.0915542	NA
93691	587	-0.0296546	0.132285	-0.224172	0.822623	0.930253
12912	875.605	0.0230939	0.113629	0.203239	0.838948	0.93624
67099	140.351	0.31466	0.21283	1.47846	0.139285	0.423998
69941	7.25774	-0.770756	0.847229	-0.909737	0.362961	NA
227210	267.695	-0.127857	0.155637	-0.821503	0.41136	0.702781
14367	46.9497	-0.230135	0.330808	-0.695677	0.486631	0.755221
241075	333.319	0.0210135	0.127279	0.165098	0.868867	0.948963
12964	1.35107	-0.651073	1.74313	-0.373509	0.70877	NA
98303	101.677	-0.0359711	0.257045	-0.139941	0.888707	0.956156
15926	4558.32	-0.274584	0.0698687	-3.93001	8.49438e-05	0.00308665
18711	903.921	0.0350918	0.0894015	0.39252	0.694674	0.871878
213527	12.4725	-1.0777	0.694436	-1.55191	0.120683	0.391935
17756	15957.4	-0.104739	0.0552845	-1.89454	0.0581531	0.259005
100038569	7.92256	-0.416382	0.73806	-0.564158	0.572647	NA
329178	1168.94	-0.326859	0.102798	-3.17962	0.00147468	0.0246287
66646	626.632	-0.121731	0.107623	-1.13109	0.258018	0.571568
68691	219.361	-0.036079	0.185862	-0.194118	0.846084	0.939695
11363	555.746	0.232619	0.104877	2.21802	0.0265536	0.160815
14768	1596.5	0.116468	0.0864631	1.34702	0.177972	0.482824
227231	8.38733	-0.45054	0.743873	-0.605668	0.544735	NA
13869	143.917	-0.106684	0.245621	-0.434342	0.66404	0.857995
22779	60.1037	0.576633	0.317446	1.81647	0.0692979	0.287598
66722	10.4758	1.09139	0.850444	1.28332	0.199379	NA
320460	2.64217	0.867356	1.30283	0.665746	0.505573	NA
12021	33.8345	-0.270957	0.417668	-0.648738	0.516508	0.774627
74591	16.1274	0.286316	0.528332	0.541924	0.587871	0.818277
108147	412.237	0.236211	0.113074	2.08899	0.0367088	0.198523
14268	1879.02	-0.0022498	0.228802	-0.00983296	0.992155	0.996766
100042814	2.36714	0.621255	1.39372	0.445754	0.655775	NA
71134	1.15406	-1.87817	2.3215	-0.809034	0.418496	NA
381269	62.4395	-0.19977	0.270652	-0.738107	0.460449	0.73576
111175	102.223	0.113624	0.209112	0.543366	0.586878	0.817415
271711	388.502	7.35491e-05	0.14224	0.000517078	0.999587	0.999587
22596	381.255	-0.0604637	0.116311	-0.519844	0.603172	0.827136
381270	1498.01	-0.0693659	0.104571	-0.663339	0.507113	0.769897
54380	730.946	-0.0372051	0.0869938	-0.427676	0.668887	0.860552
19981	2297.96	-0.125721	0.0972614	-1.29261	0.196147	0.504389
16008	7271.2	0.394185	0.115367	3.41679	0.000633636	0.0138708
16011	10175.3	0.246246	0.275331	0.894366	0.371126	0.672519
723792	1.79035	1.02521	1.56779	0.653923	0.513162	NA
109198	5.03286	1.45875	0.916926	1.59092	0.111628	NA
21961	558.798	0.169033	0.163394	1.03451	0.300897	0.611529
435626	3.09788	-0.524079	1.19078	-0.440113	0.659855	NA
76709	3674.81	-0.101566	0.0538086	-1.88755	0.059087	0.261598
227290	2282	-0.0644284	0.0761286	-0.84631	0.39738	0.694188
56695	893.833	0.0654586	0.108264	0.604623	0.54543	0.792487
69660	203.113	0.0469751	0.179291	0.262004	0.793318	0.918639
241112	80.5973	-0.417002	0.287474	-1.45057	0.146899	0.436222
18173	62.8325	-0.162242	0.258472	-0.627697	0.530202	0.783197
227292	686.467	0.0826882	0.139434	0.593026	0.553164	0.796481
22349	2.32847	0.0278307	1.19975	0.0231971	0.981493	NA
319651	982.773	-0.128552	0.110544	-1.16291	0.244867	0.558312
58184	794.11	0.0902814	0.0950063	0.950268	0.341976	0.648404
18802	703.123	0.318528	0.125805	2.53192	0.0113441	0.0950537
77264	824.582	-0.260376	0.0923771	-2.81862	0.00482308	0.055529
66821	251.9	0.298127	0.13493	2.2095	0.02714	0.162817
57751	341.626	-0.146797	0.124998	-1.17439	0.240239	0.554231
269209	214.957	0.368813	0.192358	1.91732	0.0551968	0.249928
67534	228.918	-0.142611	0.139026	-1.02579	0.30499	0.61499
104086	2.56342	0.628223	1.38975	0.45204	0.65124	NA
22420	11.9454	-0.223516	0.619641	-0.360719	0.718309	NA
22409	1.5455	-3.4116	1.99212	-1.71255	0.0867958	NA
12570	2589.34	-0.192526	0.124335	-1.54844	0.121517	0.392699
241116	296.308	0.198773	0.195288	1.01785	0.308751	0.618874
16147	4.76807	1.10796	1.01484	1.09176	0.274941	NA
75570	33.2106	1.17152	0.373167	3.13939	0.00169302	0.0270471
22626	3.28867	-0.539895	1.29372	-0.41732	0.676445	NA
69171	980.756	0.0499127	0.0806964	0.618524	0.53623	0.786144
227298	2675.24	-0.0117523	0.075447	-0.155769	0.876215	0.951539
68818	193.937	-0.051714	0.167963	-0.307888	0.758167	0.903016
74104	702.36	-0.20722	0.10177	-2.03616	0.041734	0.214102
245860	1879.79	-0.0821611	0.0753233	-1.09078	0.27537	0.587473
52231	186.804	-0.171809	0.162466	-1.05751	0.290278	0.601228
74577	193.728	0.119185	0.187935	0.634184	0.525961	0.780287
20872	769.876	-0.0122219	0.0924367	-0.132219	0.894811	0.958058
22145	2197.39	-0.0214459	0.127408	-0.168324	0.866328	0.94751
381272	1.99	-0.0521624	1.57953	-0.0330239	0.973656	NA
56812	969.371	0.10168	0.0759427	1.33891	0.180601	0.485663
19275	4012.01	-0.153723	0.120666	-1.27396	0.202678	0.511295
19711	12.2085	0.186086	0.633384	0.293796	0.768914	0.907498
13437	801.45	0.0628241	0.100277	0.626506	0.530983	0.783456
13346	1.05114	-0.29382	2.06758	-0.142108	0.886995	NA
11790	1112.81	0.283016	0.092514	3.05917	0.0022195	0.0327722
69080	368.452	0.101877	0.134735	0.75613	0.449571	0.728903
241118	103.854	0.458681	0.285414	1.60707	0.108038	0.370028
74241	1560.34	-0.129853	0.0854139	-1.52027	0.128442	0.404035
319998	827.75	-0.250433	0.130841	-1.91402	0.0556173	0.251044
98733	481.502	0.0115431	0.108588	0.106302	0.915343	0.965946
16322	251.919	0.0700503	0.142548	0.491416	0.623133	0.835308
71728	333.459	0.514297	0.115487	4.45329	8.45634e-06	0.000489924
20536	1698.3	-0.108442	0.0826695	-1.31176	0.189602	0.495862
620079	1.70613	-0.651435	1.57566	-0.413437	0.679287	NA
13838	6830.09	-0.0961295	0.0749051	-1.28335	0.199369	0.507607
433323	10.5822	2.28333	0.712926	3.20276	0.00136116	NA
23874	1154.78	0.0294073	0.0972082	0.302519	0.762257	0.904674
74205	6165.64	0.20006	0.0633455	3.15823	0.00158728	0.0259277
195434	541.071	-0.439636	0.138024	-3.18521	0.00144648	0.0243204
57814	6.27664	-0.467929	0.788533	-0.593418	0.552902	NA
20254	9261.12	-0.273664	0.117799	-2.32314	0.0201716	0.135347
252903	20.6769	0.15824	0.490571	0.322563	0.747026	0.898054
69368	479.946	0.285173	0.642802	0.44364	0.657303	0.853935
69163	229.491	0.143803	0.1784	0.806072	0.420201	0.709693
100862198	2.87401	0.276485	1.19979	0.230444	0.817746	NA
20720	5184.22	0.0372275	0.0694877	0.535741	0.592137	0.820534
26554	2435.07	-0.12279	0.0780703	-1.57281	0.115762	0.384111
210293	313.078	-0.378282	0.147625	-2.56245	0.0103938	0.0901774
241134	204.572	-0.163773	0.17207	-0.951784	0.341206	0.64809
16367	1227.87	0.0673752	0.110152	0.611658	0.540764	0.788305
100503073	6.7245	-0.655548	0.771926	-0.849237	0.395749	NA
76867	420.921	0.553971	0.145573	3.80545	0.000141548	0.00452765
12829	61.3486	0.865263	0.313884	2.75663	0.00583997	0.0623593
12828	32.9365	2.13865	0.875538	2.44267	0.014579	0.11193
75734	3214.87	-0.0423816	0.0629178	-0.673602	0.500564	0.7656
15463	1487.78	-0.0121821	0.0845419	-0.144095	0.885425	0.955342
80721	3.13092	0.277169	1.38831	0.199645	0.841758	NA
71227	37.1678	-1.15311	0.383366	-3.00785	0.00263099	0.0361447
77629	2804.15	-0.187612	0.0841766	-2.22879	0.0258276	0.15781
98496	661.032	-0.103494	0.0968705	-1.06837	0.285352	0.597214
227325	6647.18	-0.236007	0.0901105	-2.61909	0.00881653	0.0817093
14897	4354.78	0.0143868	0.0557094	0.258247	0.796216	0.919633
66153	54.5015	0.162418	0.293706	0.552995	0.580267	0.813583
71781	168.343	-0.110193	0.170853	-0.644955	0.518956	0.77573
381287	6.16162	0.123609	1.01391	0.121912	0.902969	NA
100039794	1.2982	-0.209864	1.9029	-0.110287	0.912182	NA
109032	2.69813	0.225225	1.25356	0.179668	0.857413	NA
434484	9.0764	1.00476	0.687218	1.46208	0.14372	NA
20684	4.76293	-0.971762	1.00152	-0.970292	0.331901	NA
319997	18.7342	0.691759	0.459045	1.50695	0.131822	0.41126
12283	3559.63	-0.0242615	0.0560769	-0.432647	0.665271	0.858733
64294	9872.06	0.0411822	0.0700866	0.58759	0.556808	0.798619
71141	70.6133	0.184627	0.240671	0.767133	0.443002	0.725041
227326	63.2993	0.650325	0.304064	2.13878	0.0324536	0.183708
70060	10.4277	1.02549	0.605556	1.69346	0.0903673	NA
72792	1056.05	0.275556	0.117604	2.34309	0.0191249	0.131191
70247	3092.31	0.115376	0.0615598	1.87421	0.0609017	0.266257
15559	4.23776	-0.291565	0.8821	-0.330535	0.740996	NA
78795	417.391	-0.0256343	0.108421	-0.236432	0.813097	0.92598
100861644	2.50378	2.32345	1.90773	1.21791	0.223257	NA
227327	38.6264	1.00485	0.541775	1.85473	0.0636353	0.272648
17975	7712.96	-0.126609	0.062165	-2.03666	0.0416846	0.214037
100303740	1.91956	-0.701554	1.55256	-0.45187	0.651363	NA
319336	20.7912	0.920725	0.532821	1.72802	0.0839845	0.321724
19231	6406.04	-0.200095	0.0792655	-2.52436	0.0115908	0.0961522
18582	814.151	0.105972	0.0981383	1.07982	0.280223	0.592132
26895	350.459	-0.125608	0.1198	-1.04848	0.294417	0.605534
18159	43.8765	0.174921	0.284797	0.614196	0.539086	0.787231
208718	288.38	-0.258086	0.145059	-1.77918	0.0752108	0.301554
13599	106.99	0.282293	0.219902	1.28372	0.19924	0.507456
69453	1.12069	-1.09034	2.28362	-0.477462	0.633033	NA
26987	1354.78	-0.129472	0.0942007	-1.37442	0.16931	0.470226
98363	45.004	0.238257	0.39441	0.604084	0.545788	0.792539
227331	1072.45	0.143398	0.0875828	1.63729	0.101571	0.359485
100040591	37.0733	4.28842	1.28917	3.32649	0.000879471	0.0174515
53972	525.041	-0.00248492	0.135411	-0.018351	0.985359	0.993737
620454	4.09918	0.572202	0.949411	0.602691	0.546714	NA
23956	9.79802	-0.0582464	0.691829	-0.084192	0.932904	NA
16331	44.5656	0.440553	0.286341	1.53856	0.123912	0.395978
77040	660.687	-0.359715	0.112667	-3.19273	0.00140933	0.0239217
20215	9.34244	-0.0469206	0.663003	-0.0707698	0.943581	NA
100503175	3.79954	-1.18862	1.10357	-1.07707	0.281449	NA
227333	2419.22	-0.161405	0.0677814	-2.38126	0.0172534	0.123034
227334	307.255	-0.100297	0.135703	-0.739097	0.459848	0.735347
394432	6.35389	-0.18022	0.735288	-0.245102	0.806378	NA
94284	60.7616	1.13183	0.291792	3.87889	0.000104933	0.00364761
15504	26.1637	-0.22705	0.408941	-0.555215	0.578748	0.812673
100040766	1.20185	1.35504	1.7471	0.775591	0.437991	NA
381280	183.646	-0.0907698	0.182883	-0.496327	0.619664	0.834042
171382	1.98858	1.13117	2.0129	0.561961	0.574143	NA
75396	8.11083	0.951721	0.828431	1.14882	0.250628	NA
320982	2054.72	-0.202208	0.0879737	-2.2985	0.0215334	0.141008
98402	470.354	-0.280166	0.122286	-2.29108	0.0219588	0.142564
347722	4574.2	-0.127756	0.0737192	-1.733	0.0830949	0.319661
14472	9.09437	0.129536	0.742508	0.174457	0.861506	NA
208372	5.60449	0.54012	0.928835	0.581503	0.560902	NA
74918	96.1073	0.803137	0.32891	2.44181	0.0146138	0.112138
12778	186.432	-0.281988	0.178113	-1.5832	0.113376	0.379394
108679	1325.5	-0.0568768	0.0674092	-0.843754	0.398807	0.694971
12835	100.701	-0.461797	0.215924	-2.1387	0.0324602	0.183708
171531	1.34875	1.46934	1.79977	0.816406	0.414268	NA
16978	1066.71	-0.119991	0.116185	-1.03276	0.301717	0.612176
329207	1.07633	-0.539294	1.91146	-0.282137	0.777838	NA
51801	558.941	0.185447	0.127142	1.45858	0.14468	0.43248
67921	551.274	0.0192364	0.144922	0.132737	0.894402	0.957798
665783	12.9055	-0.856405	0.744431	-1.15042	0.249973	0.563884
50880	161.618	-0.0433635	0.204849	-0.211685	0.832353	0.93373
227357	3.0413	0.841804	1.55807	0.540287	0.588999	NA
227358	4.69034	0.127928	0.892018	0.143415	0.885963	NA
67444	684.303	-0.0631012	0.0978525	-0.644861	0.519017	0.77573
55927	377.676	-0.408982	0.141905	-2.88209	0.00395052	0.0487512
18627	568.189	-0.108722	0.132322	-0.821649	0.411277	0.702781
74019	263.723	0.133183	0.147536	0.902714	0.366678	0.668143
65247	1246.95	-0.192267	0.0734318	-2.61831	0.00883655	0.0817755
13345	2.74138	-0.697011	1.60714	-0.433697	0.664508	NA
208727	735.577	-0.151993	0.105545	-1.44007	0.149847	0.439994
67273	1775.18	0.0203358	0.104001	0.195534	0.844975	0.939442
66915	1063.17	0.123528	0.086024	1.43598	0.151009	0.441707
260301	3.18658	1.55673	1.41136	1.103	0.270026	NA
14733	2579.27	-0.189844	0.0977332	-1.94248	0.0520796	0.241809
241158	3.32047	-1.42069	1.39312	-1.01979	0.307828	NA
67446	119.023	0.275492	0.175501	1.56975	0.116474	0.385397
108657	368.458	0.100512	0.124934	0.804522	0.421096	0.709764
100037260	6.37243	-1.60814	1.09116	-1.47379	0.140538	NA
23830	1074.03	-0.0095265	0.0917275	-0.103857	0.917283	0.967163
64095	26.6031	-0.402499	0.439848	-0.915087	0.360146	0.663373
208760	1.25493	-0.228485	2.15036	-0.106254	0.915381	NA
16560	24679.9	-0.00204374	0.0836584	-0.0244296	0.98051	0.992133
381284	123.95	0.708553	0.257398	2.75275	0.00590966	0.0627807
208777	183.854	0.220672	0.185717	1.18822	0.234747	0.548785
69821	305.111	0.0571757	0.153044	0.373591	0.708709	0.878903
269224	77.4661	-0.191151	0.256643	-0.744815	0.456384	0.733402
66385	1073.67	0.108587	0.0792867	1.36955	0.170828	0.471501
110611	4381.27	0.0662832	0.0570338	1.16217	0.245165	0.558551
18000	3092.78	-0.0165071	0.0950901	-0.173594	0.862185	0.94636
227377	126.914	0.326412	0.212572	1.53553	0.124653	0.396726
59041	3684.19	-0.0764729	0.0929166	-0.823027	0.410493	0.702781
51800	230.302	0.0820923	0.190087	0.431866	0.665839	0.859005
67026	288.142	0.174614	0.137975	1.26554	0.205676	0.515567
66615	932.851	-0.0458798	0.100118	-0.458258	0.646767	0.847663
21915	467.641	0.0102395	0.094008	0.108922	0.913264	0.965183
66262	149.023	-0.0887715	0.188519	-0.470888	0.637721	0.842238
98314	149.492	0.0290982	0.167242	0.173988	0.861875	0.94636
381334	1.60642	-0.913339	1.53027	-0.596847	0.55061	NA
666009	2.60155	0.0421868	1.20368	0.0350482	0.972041	NA
67698	439.851	0.110275	0.118878	0.927632	0.353599	0.65811
20452	319.825	-0.165135	0.142507	-1.15879	0.246543	0.559922
100504401	1.07399	-0.157524	1.90877	-0.0825265	0.934228	NA
329217	4.02964	-2.02531	1.26981	-1.59497	0.110718	NA
52392	522.511	-0.0704983	0.100093	-0.704325	0.48123	0.751324
227399	361.485	-0.121814	0.129731	-0.938974	0.347744	0.652688
252876	77.1299	-0.178725	0.275288	-0.649228	0.516191	0.774451
18484	3359.04	-0.0725895	0.0734569	-0.988191	0.323059	0.630899
78603	63.2044	-0.447229	0.275559	-1.62298	0.104593	0.364545
241175	148.211	0.0378871	0.209871	0.180525	0.85674	0.944181
23836	383.793	-0.613044	0.140516	-4.36282	1.28399e-05	0.000698975
320311	1141.92	-0.382596	0.135687	-2.81969	0.00480701	0.0554768
100504568	11.5046	0.164081	0.702038	0.23372	0.815202	NA
27392	513.969	-0.0363811	0.14262	-0.255091	0.798653	0.920334
227446	1230.65	-0.0504884	0.0799409	-0.631572	0.527667	0.781643
100042023	1.21699	1.75395	1.9797	0.885969	0.375634	NA
21934	14.3214	0.958576	0.623875	1.53649	0.124419	0.396628
635504	4.08396	-0.937023	1.11337	-0.841613	0.400005	NA
227449	308.413	0.00102812	0.127935	0.00803626	0.993588	0.996766
626049	4.2635	1.55252	1.14377	1.35737	0.174663	NA
98432	2264.68	-0.0329138	0.0779065	-0.422478	0.672677	0.86138
12043	531.378	0.159524	0.137774	1.15787	0.246919	0.560335
70750	445.903	0.159889	0.113059	1.41422	0.157299	0.4523
20479	892.357	-0.157287	0.0774624	-2.03049	0.0423064	0.215566
20724	17.2885	-0.714435	0.499899	-1.42916	0.152959	0.444966
18788	76.2963	-0.513443	0.258429	-1.98678	0.0469463	0.228029
241197	1.49688	-0.68293	2.18055	-0.313191	0.754135	NA
20725	37.7283	1.00445	0.329345	3.04984	0.00228962	0.0334991
241201	9.72249	-0.206555	0.743477	-0.277823	0.781148	NA
227485	52.1605	0.991392	0.37711	2.62892	0.00856567	0.0801351
319901	365.162	-0.312366	0.13229	-2.36123	0.0182146	0.12737
636808	241.589	0.226063	0.169913	1.33046	0.183366	0.489059
22099	1946.21	0.0801008	0.0651264	1.22993	0.218724	0.531612
67949	661.494	0.13197	0.0936619	1.40901	0.158833	0.454447
76707	2804.97	0.00403773	0.0700637	0.0576295	0.954044	0.981648
68204	1.1951	-1.83471	2.02998	-0.903808	0.366097	NA
81879	285.063	0.413288	0.355283	1.16326	0.244723	0.558074
14633	113.424	-0.054939	0.212437	-0.258614	0.795933	0.919588
16324	265.617	-0.594963	0.17692	-3.36289	0.000771311	0.0159157
64143	415.994	-0.0752943	0.111921	-0.672744	0.50111	0.766049
226351	149.527	0.415668	0.252886	1.6437	0.100238	0.356255
226352	279.826	0.0167023	0.183875	0.0908352	0.927624	0.972189
19258	714.163	-0.250539	0.133144	-1.88171	0.0598756	0.263906
66343	162.099	0.454599	0.172902	2.62923	0.00855792	0.0801146
226356	38.4925	0.386321	0.422842	0.913631	0.360911	0.664094
319229	61.3911	0.470084	0.410109	1.14624	0.251695	0.565393
170706	23.6254	0.74021	0.546118	1.3554	0.175289	0.478562
13167	12491.4	0.273981	0.0850345	3.222	0.00127298	0.0222325
73103	23.5433	0.466665	0.447978	1.04172	0.297544	0.608328
68428	148.947	-0.116242	0.234568	-0.495558	0.620206	0.834306
226359	237.831	-0.315922	0.230447	-1.37091	0.170402	0.471194
17167	322.008	0.208609	0.307856	0.677619	0.498013	0.763911
13798	3.33593	-3.5277	1.55581	-2.26744	0.0233635	NA
98452	55.6586	-0.00253797	0.287629	-0.00882379	0.99296	0.996766
72999	457.96	0.0303168	0.116773	0.259622	0.795156	0.919291
70829	884.583	0.0210523	0.114689	0.18356	0.854359	0.942925
15564	73.9518	0.274861	0.240558	1.1426	0.253207	0.566847
66942	213.811	0.195973	0.14771	1.32675	0.184593	0.490322
269109	637.167	-0.0344053	0.172201	-0.199797	0.841639	0.937784
74117	4483.47	-0.0714121	0.069609	-1.0259	0.304937	0.61499
74150	702.618	-0.0280673	0.111778	-0.251099	0.801737	0.921602
72585	89.507	0.11099	0.21545	0.515157	0.606444	0.829247
210356	351.381	-0.101885	0.113894	-0.894565	0.37102	0.672519
107895	942.139	0.167232	0.154767	1.08054	0.279902	0.591645
667090	28.7129	-0.270539	0.492583	-0.549225	0.582851	0.814869
72160	81.035	0.202544	0.273133	0.741555	0.458357	0.734695
266645	1.18739	-0.182933	1.57363	-0.116249	0.907455	NA
100502745	14.2352	1.28971	0.543879	2.37131	0.017725	0.125346
72949	548.88	-0.158697	0.113736	-1.39531	0.162923	0.459137
22625	156.637	0.269844	0.215601	1.25159	0.210719	0.52177
226407	980.448	-0.0123505	0.0793281	-0.155688	0.876279	0.951539
226409	163.933	0.143754	0.170685	0.84222	0.399665	0.695568
226412	2241.21	-0.249088	0.060536	-4.11472	3.87654e-05	0.00166934
67812	1985.43	0.102316	0.0695708	1.47068	0.141378	0.427932
226413	2.66506	-1.44921	1.50704	-0.961626	0.336238	NA
17219	408.021	0.0226761	0.127144	0.178349	0.858449	0.945198
226414	1448.9	0.132667	0.0681025	1.94805	0.0514088	0.239579
12767	364.662	-0.383472	0.124994	-3.06792	0.00215556	0.0321574
210417	711.173	0.0116154	0.135074	0.085993	0.931472	0.973333
100042740	4.21014	-0.737484	0.981459	-0.751416	0.452402	NA
13136	174.763	-0.00526954	0.155419	-0.0339053	0.972953	0.989415
12269	20.5202	0.677108	0.494948	1.36804	0.1713	0.472139
12270	3.74031	1.99468	1.38701	1.43812	0.150401	NA
18640	1018.83	0.0795799	0.0798944	0.996064	0.319219	0.627306
226418	91.6191	-0.273752	0.281768	-0.971549	0.331275	0.639584
212439	21.9936	0.879685	0.565387	1.5559	0.119732	0.39034
329244	1.13233	-2.06909	2.6178	-0.790392	0.429299	NA
16153	3.51984	-0.538865	1.23112	-0.437704	0.661601	NA
17164	926.716	-0.204997	0.103671	-1.97739	0.0479981	0.230807
226419	199.602	0.054286	0.177333	0.306124	0.75951	0.903606
16865	438.073	0.19137	0.10253	1.86649	0.0619732	0.268799
54354	196.84	-0.307088	0.183795	-1.67082	0.0947573	0.345805
56489	77.3821	0.3546	0.30171	1.1753	0.239874	0.554111
14270	3547.44	-0.0602946	0.0736382	-0.818796	0.412903	0.704174
108900	56.7775	0.341449	0.276357	1.23554	0.216631	0.529322
226421	94.6488	0.329652	0.268487	1.22781	0.219517	0.532223
320718	3.44476	2.29137	1.30453	1.75646	0.0790092	NA
212933	26.7026	-0.0662638	0.467853	-0.141634	0.887369	0.955857
98396	2260.07	0.0728169	0.0853751	0.852906	0.393712	0.690899
226422	269.914	0.22049	0.161525	1.36505	0.172236	0.47382
98415	1957.07	-0.387994	0.0994361	-3.90194	9.54244e-05	0.00338229
212980	8.64385	0.989588	0.901569	1.09763	0.272367	NA
13714	204.887	-0.420404	0.177978	-2.36211	0.0181711	0.127189
213006	82.734	-0.492966	0.239428	-2.05893	0.0395007	0.207018
18557	31.5358	-0.461383	0.421024	-1.09586	0.273141	0.5854
213409	12.1685	-0.00287222	0.644445	-0.0044569	0.996444	0.997931
213417	252.23	0.000292518	0.13519	0.00216374	0.998274	0.998938
74137	69.7341	-0.214909	0.318643	-0.674451	0.500025	0.765262
68875	2701.48	0.0921823	0.109791	0.839619	0.401122	0.696377
213452	1001.6	0.108229	0.0828985	1.30557	0.1917	0.498181
213464	652.829	0.138312	0.119145	1.16087	0.245696	0.559056
74626	31.2558	0.0140032	0.443671	0.0315621	0.974821	0.990039
21367	6479.65	0.00796737	0.10879	0.0732362	0.941618	0.975506
269116	5905.56	0.113738	0.0866345	1.31285	0.189233	0.495862
16980	3367.84	-0.0458449	0.107306	-0.427235	0.669208	0.860658
17248	477.819	-0.16894	0.10981	-1.53848	0.123931	0.395978
240752	259.946	-0.125896	0.137935	-0.912713	0.361393	0.664643
108954	3885.68	-0.283848	0.0861879	-3.29337	0.000989957	0.0186367
240753	1317.16	-0.0138744	0.0943767	-0.147011	0.883123	0.954517
100502933	4.71405	0.607035	1.10612	0.548795	0.583146	NA
68338	6.01803	0.0319437	0.951201	0.0335824	0.97321	NA
280287	1.46064	0.590765	1.93362	0.305522	0.759969	NA
19701	3.73508	-0.088135	1.13237	-0.0778323	0.937961	NA
214253	79.6138	-0.123763	0.240053	-0.515564	0.606159	0.829186
20668	56.2304	0.269227	0.304428	0.884369	0.376497	0.676803
20643	521.015	-0.206971	0.0991535	-2.08738	0.0368538	0.198749
70579	1686.26	-0.329393	0.0687334	-4.79232	1.64862e-06	0.000131398
667118	329.659	-0.57386	0.179654	-3.19426	0.00140189	0.0238768
240754	1.94292	1.29356	2.01125	0.643163	0.520119	NA
381290	1388.45	0.101326	0.0855313	1.18467	0.23615	0.550147
269120	7.58155	1.17973	0.671108	1.75788	0.0787681	NA
116847	571.055	0.22956	0.176201	1.30283	0.192632	0.498997
100502984	1.25325	-2.03502	2.28514	-0.890546	0.373173	NA
14264	314.706	0.432065	0.533182	0.810353	0.417737	0.708101
100502999	1.56147	0.828831	2.26171	0.366462	0.714021	NA
12227	1129.65	-0.259725	0.11271	-2.30436	0.0212024	0.139563
71884	1.14315	-2.97801	2.65191	-1.12297	0.261451	NA
12654	280.822	0.317724	0.473381	0.671181	0.502105	0.766624
53311	6.2505	1.1249	0.990973	1.13515	0.256314	NA
11539	3809.02	0.0105659	0.0818602	0.129073	0.8973	0.958592
17928	1.82845	-3.8596	1.91362	-2.01691	0.0437051	NA
68507	654.604	-0.590464	0.176949	-3.33691	0.000847153	0.0169266
57439	1990.57	0.0963296	0.0696617	1.38282	0.16672	0.465841
72017	383.273	-0.0112251	0.139555	-0.0804349	0.935891	0.974289
72674	1347.92	0.143223	0.0738193	1.94018	0.0523576	0.242865
240756	781.65	0.018218	0.085082	0.214123	0.830451	0.933029
98710	656.824	0.0651944	0.104682	0.622787	0.533425	0.784586
100503055	3.65721	-0.479512	1.1657	-0.411352	0.680815	NA
75605	2230.81	-0.272289	0.0810496	-3.35953	0.000780739	0.0160441
20980	27.1182	1.39305	0.536334	2.59736	0.00939429	0.0845083
329251	665.481	-0.18598	0.109484	-1.69869	0.0893773	0.332909
67196	85.9892	0.344618	0.285871	1.2055	0.228009	0.540729
329252	3.2868	1.6424	1.30382	1.25968	0.207784	NA
13924	35.9938	-0.560783	0.37746	-1.48568	0.137365	0.420213
100038590	1.8394	0.402718	1.32803	0.303245	0.761703	NA
320139	3.86218	0.463978	1.22596	0.37846	0.705089	NA
68724	6715.3	-0.0669119	0.0684983	-0.97684	0.328648	0.637369
171469	778.333	0.548688	0.29356	1.86908	0.0616115	0.268056
215615	608.017	0.239762	0.0964471	2.48595	0.0129208	0.103323
21854	823.252	0.0134663	0.0804843	0.167316	0.867121	0.947946
93689	14.8325	-0.576322	0.510979	-1.12788	0.259371	0.572993
77552	1394.52	0.0671292	0.0884117	0.75928	0.447685	0.728107
226432	2515.04	-0.116629	0.0666293	-1.75042	0.0800462	0.313109
215690	14155.5	0.0124074	0.0802673	0.154577	0.877155	0.952132
13007	802.032	0.262913	0.0955272	2.75223	0.00591905	0.0627963
27280	673.329	0.250371	0.137798	1.81694	0.0692262	0.287466
21952	2.10266	1.50537	1.79659	0.837901	0.402086	NA
16763	2.05686	-1.2948	1.869	-0.69278	0.488448	NA
21956	3.24096	1.65801	1.30194	1.27349	0.202843	NA
66241	1176.53	-0.0233132	0.0827036	-0.281889	0.778029	0.91229
12292	6.88334	-0.279014	0.938263	-0.297373	0.766181	NA
16565	4381.09	0.0084181	0.113805	0.0739694	0.941035	0.975506
76422	3.71124	1.68524	1.23571	1.36378	0.172638	NA
67313	40.7091	0.184507	0.378092	0.487994	0.625554	0.836545
383563	79.3779	0.00671935	0.261219	0.0257231	0.979478	0.991599
67886	5156.4	-0.0686625	0.0641705	-1.07	0.284619	0.596875
320054	4.25898	0.824754	0.986987	0.835628	0.403364	NA
67997	118.072	0.539688	0.194499	2.77476	0.00552422	0.060373
381293	44.0981	0.398073	0.364491	1.09213	0.274774	0.586839
226442	618.023	-0.0341162	0.105483	-0.323428	0.746371	0.898011
100503460	4.49474	1.71296	1.21882	1.40542	0.159897	NA
320138	1.85369	-0.39359	1.55402	-0.253272	0.800058	NA
19264	85.0879	0.0776829	0.231891	0.334997	0.737627	0.894071
59125	860.776	0.162497	0.114422	1.42015	0.155565	0.448858
16876	254.297	-0.325398	0.133416	-2.43897	0.014729	0.112543
69549	106.4	-0.180092	0.246193	-0.731505	0.464471	0.738993
329260	216.264	0.287814	0.152687	1.88499	0.0594317	0.262753
170788	20.5259	-0.369235	0.519161	-0.711215	0.476951	0.747875
226470	758.677	0.18939	0.116009	1.63255	0.102563	0.361554
12316	258.466	-0.32309	0.154338	-2.0934	0.0363139	0.197314
12628	22.595	0.835838	0.436104	1.9166	0.0552884	0.250185
240776	252.094	-0.256425	0.147895	-1.73383	0.082948	0.319605
214498	428.399	0.133898	0.110132	1.21579	0.224064	0.537117
26878	2163.18	-0.195998	0.0712155	-2.75218	0.00592007	0.0627963
69367	853.547	-0.0125789	0.0784607	-0.160321	0.872628	0.950084
20822	2209.6	0.145376	0.0987906	1.47156	0.141139	0.427696
56207	484.565	0.0442297	0.103186	0.428643	0.668183	0.860337
19735	1195	-0.337228	0.0866835	-3.89034	0.000100104	0.00352221
246709	4.87918	0.148777	0.867778	0.171446	0.863873	NA
50778	1.71864	-0.72867	1.59529	-0.456764	0.647841	NA
215378	39.899	0.387753	0.430575	0.900548	0.367829	0.66948
18783	40.0473	0.103371	0.363105	0.284685	0.775885	0.91098
19225	345.103	-0.96967	0.322017	-3.01124	0.00260185	0.0359859
100043257	90.6397	-0.231519	0.2077	-1.11468	0.264988	0.580613
100043261	5.46255	-0.842203	1.10458	-0.762463	0.445784	NA
226499	888.57	0.094596	0.0836249	1.13119	0.257973	0.571568
108989	3248.41	0.0645481	0.0712492	0.905949	0.364963	0.66756
96875	8.61035	-0.070096	0.668447	-0.104864	0.916484	NA
545370	24.3197	0.583952	0.461616	1.26502	0.205865	0.515826
117198	3736.04	-0.101932	0.0754704	-1.35062	0.176817	0.481095
66875	146.664	0.43304	0.162077	2.67182	0.00754408	0.0736658
98685	312.264	0.316715	0.144167	2.19687	0.0280299	0.166012
19821	830.287	0.0155584	0.0959073	0.162223	0.87113	0.949811
100503012	1.51081	-0.36582	1.76981	-0.2067	0.836244	NA
63913	62.1745	0.841521	0.274979	3.06031	0.0022111	0.0327152
66967	1316.8	0.0476564	0.104992	0.453907	0.649896	0.849221
69399	1270.94	-0.309482	0.0827289	-3.74092	0.000183347	0.00546938
66637	174.821	0.137154	0.163375	0.839508	0.401184	0.696377
269132	63.6285	0.00478182	0.306492	0.0156018	0.987552	0.994686
19731	1712.62	0.0319105	0.0819756	0.389269	0.697077	0.873451
100861876	94.042	-0.32595	0.277443	-1.17483	0.240061	0.554188
67771	4573.02	-0.196615	0.0828895	-2.37201	0.0176915	0.125346
17970	50.3622	0.297032	0.281237	1.05616	0.290894	0.601898
226517	1919.14	-0.0265255	0.0648736	-0.408879	0.682628	0.865951
226518	2081.47	-0.197293	0.0724567	-2.72291	0.00647094	0.0663939
16782	28.6248	-0.504115	0.438867	-1.14867	0.25069	0.564651
226519	1786.81	0.0414518	0.107052	0.387212	0.698599	0.874143
71836	4.71755	-0.112916	1.02094	-0.1106	0.911934	NA
13211	4579.69	-0.0662964	0.0554913	-1.19472	0.232197	0.546619
74091	83.3419	0.707303	0.22215	3.1839	0.00145307	0.0243461
67792	245.511	0.10494	0.195257	0.537448	0.590958	0.820419
19734	180.683	-0.042939	0.189423	-0.226684	0.82067	0.929393
24014	229.883	0.600334	0.158458	3.78861	0.000151493	0.00474063
240816	19.1213	0.964792	0.538137	1.79284	0.0729991	0.295644
240817	6.81347	1.753	0.978992	1.79062	0.0733549	NA
14645	7831.35	0.0640386	0.0634208	1.00974	0.312619	0.622391
12290	1923.77	-0.162871	0.109883	-1.48223	0.13828	0.421918
15939	1047.28	-0.231151	0.115246	-2.00571	0.0448867	0.222597
15064	115.385	0.027623	0.220584	0.125227	0.900344	0.960313
58244	1039.49	-0.00959204	0.0975922	-0.098287	0.921704	0.969133
207792	44.0388	0.26766	0.334035	0.801293	0.422962	0.710976
100503411	1.44314	-4.02385	2.09043	-1.92489	0.0542434	NA
19775	4436.74	-0.114986	0.0985993	-1.16619	0.243536	0.556863
433367	1.79536	1.74757	2.08911	0.836517	0.402864	NA
72482	588.961	-0.078545	0.123254	-0.637262	0.523954	0.779136
104009	470.135	0.203743	0.131737	1.54658	0.121964	0.393349
74081	1133.74	0.145483	0.0939617	1.54832	0.121544	0.392699
208263	1071.85	-0.174167	0.101355	-1.71838	0.085727	0.325457
240832	1854.76	0.00709827	0.080792	0.0878587	0.929989	0.973163
329274	251.81	-0.0940501	0.209672	-0.448558	0.653751	0.851712
214575	19.6608	-0.794337	0.479353	-1.6571	0.0974988	0.350672
170484	1.91486	3.87445	1.91455	2.02369	0.0430025	NA
77352	11.7486	0.758877	0.774653	0.979635	0.327266	NA
20652	531.22	0.190272	0.155365	1.22468	0.220697	0.533563
11352	2090.81	-0.281405	0.0762275	-3.69165	0.000222803	0.0064412
30935	491.994	0.382847	0.160091	2.39144	0.0167827	0.120812
215015	1263.58	0.126439	0.0707976	1.78593	0.0741113	0.298806
78255	1920.14	-0.0125838	0.0728632	-0.172704	0.862884	0.946514
72713	7.41549	0.654346	0.830043	0.788328	0.430505	NA
226525	1059.82	-0.182084	0.111772	-1.62907	0.103298	0.362484
69953	282.842	0.0351208	0.127729	0.274964	0.783344	0.914249
226527	82.1798	-0.0598175	0.324339	-0.184429	0.853677	0.942636
89867	25.39	-0.994652	0.46182	-2.15376	0.0312587	0.179099
240843	1642.47	-0.236712	0.119303	-1.98413	0.0472413	0.228616
11899	5376.54	-0.0501249	0.0592785	-0.845582	0.397786	0.694477
23850	36.3459	0.0193093	0.40139	0.048106	0.961632	0.984373
26374	1021.23	-0.00802175	0.0988581	-0.081144	0.935327	0.974289
21960	736.389	-0.248845	0.122093	-2.03815	0.0415349	0.213536
67647	77.3677	0.379918	0.271455	1.39956	0.161645	0.458492
329278	2.91303	-0.920456	1.35311	-0.680254	0.496344	NA
64659	406.065	0.194209	0.127555	1.52256	0.12787	0.402771
12301	1876.06	0.121217	0.0814438	1.48835	0.136659	0.419299
29809	3196.69	-0.148282	0.0883849	-1.67769	0.0934084	0.342803
620246	4.72109	-1.64402	1.05394	-1.55988	0.118789	NA
620750	3.57839	-0.963514	1.20881	-0.797076	0.425407	NA
381305	981.979	-0.0726729	0.137535	-0.528395	0.597225	0.823039
11905	2.68861	1.17158	1.36093	0.860872	0.389308	NA
240869	56.0361	-0.676848	0.292358	-2.31513	0.0206057	0.136796
14455	1497.5	-0.308044	0.0655244	-4.70121	2.58625e-06	0.000189387
100217446	7.2841	-0.754325	0.714612	-1.05557	0.291164	NA
226539	297.82	0.111692	0.160019	0.69799	0.485183	0.754393
70454	128.857	0.0185786	0.184563	0.100662	0.919818	0.967997
226541	354.637	0.220717	0.1363	1.61934	0.105374	0.365853
73844	287.427	0.126079	0.14301	0.881612	0.377987	0.677755
11758	8725	0.294656	0.181513	1.62334	0.104517	0.36452
240873	6.1925	0.362369	0.844728	0.428977	0.66794	NA
14103	2.55987	0.542242	1.16267	0.466374	0.640948	NA
226551	1255.3	-0.333115	0.0792332	-4.20424	2.61959e-05	0.00123903
67292	217.584	0.0231719	0.19467	0.119031	0.905251	0.962283
103967	2954.94	-0.111684	0.0744288	-1.50055	0.133473	0.414083
72753	1.38082	2.3149	1.8135	1.27648	0.201785	NA
474332	3.32028	2.05383	1.38473	1.4832	0.138022	NA
71449	218.447	0.115986	0.158869	0.730078	0.465343	0.739423
53330	743.192	-0.0418599	0.0825216	-0.50726	0.611972	0.831123
17926	1.41419	3.25572	1.97059	1.65215	0.0985037	NA
226562	5814.44	-0.15079	0.0571116	-2.64026	0.00828423	0.078059
14261	31.3625	0.86273	0.467381	1.84588	0.0649094	0.275894
55990	4.24502	0.400703	1.01013	0.396685	0.6916	NA
18933	229.638	0.122433	0.356845	0.343099	0.731524	0.891931
98376	143.274	-0.0940969	0.188247	-0.499857	0.617175	0.832355
240879	6.21692	-1.74623	0.947184	-1.84361	0.0652407	NA
16579	5558.27	0.0609919	0.0723058	0.843527	0.398934	0.694971
240880	238.883	-0.468074	0.141607	-3.30546	0.000948223	0.0181225
381306	35.4987	-0.00490069	0.329359	-0.0148795	0.988128	0.994817
69962	42.6693	-0.151612	0.350776	-0.43222	0.665582	0.858904
20339	5.43564	0.202549	0.897106	0.225781	0.821372	NA
14067	41.4708	2.01261	0.822807	2.44602	0.0144442	0.111191
116914	416.581	-0.161133	0.130371	-1.23595	0.216475	0.529274
74895	299.731	0.313916	0.155201	2.02264	0.0431105	0.21768
66352	410.73	0.189781	0.111341	1.70451	0.0882856	0.330207
171567	558.481	-0.0414832	0.0890712	-0.465731	0.641408	0.844726
11931	15584.4	-0.0198431	0.0915533	-0.216739	0.828412	0.932262
56429	7.7405	0.271209	0.885553	0.306259	0.759407	NA
433374	197.985	-0.0396699	0.192942	-0.205606	0.837099	0.935456
108735	725.356	0.111571	0.175824	0.634564	0.525713	0.780079
226591	1219.96	-0.0205925	0.0806909	-0.255202	0.798567	0.920334
240888	165.831	0.058041	0.17238	0.336704	0.73634	0.893616
74106	1927.22	-0.0847091	0.0893393	-0.948172	0.343042	0.6494
70456	1158.42	-0.0141566	0.0903968	-0.156605	0.875556	0.951399
271639	6.55686	0.19813	0.892222	0.222064	0.824264	NA
68481	1323.32	-0.109704	0.0908192	-1.20794	0.22707	0.539948
226594	34.3657	0.750461	0.355192	2.11283	0.0346153	0.192062
433375	653.962	0.0472482	0.0983179	0.480565	0.630826	0.838926
12503	3.57968	0.57165	1.08607	0.526346	0.598648	NA
18986	242.73	-0.229989	0.172094	-1.33641	0.181415	0.486659
240892	2.65859	1.5162	1.47643	1.02694	0.30445	NA
100039795	1313.4	0.0737176	0.125988	0.585115	0.558471	0.799302
100503318	27.0185	0.116559	0.424005	0.274901	0.783392	0.914249
27878	547.343	-0.058623	0.11573	-0.50655	0.612471	0.831123
71592	1283.77	-0.0320571	0.073631	-0.435374	0.663291	0.857787
100503962	33.1285	0.162222	0.353662	0.458692	0.646455	0.847663
226610	578.394	-0.396466	0.113137	-3.50431	0.000457786	0.0109338
80914	582.159	0.0818934	0.108299	0.756177	0.449543	0.728903
68944	671.968	0.131297	0.101475	1.29389	0.195702	0.504142
56752	557.42	0.0331534	0.0997328	0.332422	0.73957	0.894619
66447	980.828	-0.143245	0.10057	-1.42433	0.15435	0.446299
240899	1.96652	-0.0579105	1.31684	-0.0439769	0.964923	NA
20183	155.9	0.143295	0.195569	0.732707	0.463737	0.738396
110648	85.1037	0.599554	0.267137	2.24437	0.0248086	0.153757
18514	2560.89	-0.0900083	0.0718345	-1.25299	0.210208	0.521186
66977	183.379	0.147185	0.155443	0.946878	0.343701	0.649834
19737	37.5668	0.309937	0.309675	1.00085	0.316901	0.625018
100862094	33.477	-0.103011	0.425032	-0.24236	0.808501	0.923697
19736	6044.43	-0.133046	0.110575	-1.20322	0.228891	0.542197
78465	307.696	0.458276	0.184334	2.48612	0.0129145	0.103323
15490	2499.57	0.159321	0.0742428	2.14595	0.0318773	0.181548
67303	18.0383	0.983091	0.516266	1.90423	0.0568798	0.255304
18214	422.283	0.106796	0.172172	0.620289	0.535067	0.785586
107652	723.451	0.00782186	0.085975	0.0909784	0.92751	0.972189
16589	1305.99	-0.233975	0.100313	-2.33244	0.0196777	0.133104
622708	1.68343	-0.134872	1.63991	-0.0822433	0.934453	NA
26904	1.30861	2.69928	1.93706	1.3935	0.16347	NA
665574	306.862	0.0612791	0.188304	0.325426	0.744858	0.897089
76925	2.57855	0.829053	1.59881	0.518544	0.604079	NA
70729	229.968	0.0580348	0.155525	0.373155	0.709033	0.879115
320078	273.068	-0.0645997	0.335932	-0.1923	0.847507	0.939914
226641	1109.33	-0.0720937	0.105465	-0.683581	0.49424	0.760767
80915	112.728	-0.108142	0.246533	-0.438651	0.660914	0.856142
14130	21.9628	0.495705	0.463394	1.06973	0.284742	0.596875
246256	5.2761	-0.698285	1.10526	-0.631786	0.527526	NA
14131	21.4272	-0.41412	0.466257	-0.88818	0.374444	0.674867
75472	162.864	0.659135	0.248948	2.64769	0.00810448	0.0771209
66052	1883.18	0.0439075	0.0677674	0.647915	0.51704	0.774834
66425	492.121	0.322933	0.159319	2.02696	0.0426666	0.216652
12355	16.962	-0.63131	0.568902	-1.1097	0.267128	0.581913
641376	669.442	-0.112957	0.112927	-1.00027	0.317181	0.625271
11807	13.9723	0.104225	0.606798	0.171763	0.863624	0.946727
14127	76.7419	0.337694	0.313604	1.07682	0.281562	0.593312
226646	2526.41	0.134142	0.066957	2.0034	0.0451344	0.223212
240913	43.8148	-0.230165	0.322132	-0.714504	0.474915	0.746801
57370	678.546	0.0929739	0.0990601	0.938561	0.347956	0.652707
19044	185.935	-0.100943	0.148	-0.68205	0.495207	0.761449
30941	338.846	-0.181805	0.124662	-1.45838	0.144734	0.43249
66155	676.269	0.109939	0.0970063	1.13332	0.257079	0.570626
100504072	8.20958	-0.29491	0.995279	-0.296309	0.766994	NA
21945	478.073	-0.0809617	0.105932	-0.764281	0.4447	0.726258
27045	314.72	0.248416	0.116691	2.12884	0.0332676	0.186448
18637	843.181	-0.0887134	0.116489	-0.76156	0.446323	0.72763
68874	193.189	0.101141	0.139495	0.725055	0.468418	0.741593
71740	11.0463	-1.19686	0.722561	-1.65642	0.0976373	NA
226652	34.7435	0.934634	0.352678	2.65011	0.0080466	0.0769253
22278	972.02	-0.0593448	0.0930603	-0.637702	0.523667	0.779037
226654	11.3473	-0.280558	0.733071	-0.382716	0.70193	NA
16456	19.8967	1.08779	0.461282	2.3582	0.0183638	0.127996
56009	52.2594	-0.172904	0.342077	-0.505455	0.613239	0.831483
18106	11.2194	-0.948817	0.669166	-1.41791	0.156217	NA
17085	38.5377	-0.178805	0.350642	-0.509935	0.610097	0.83109
75345	8.8789	0.762011	0.806546	0.944783	0.344769	NA
12506	19.8716	0.147025	0.468327	0.313936	0.75357	0.900996
100041098	86.2319	-0.0491514	0.221842	-0.221561	0.824656	0.931256
12523	19.0328	0.0771482	0.502604	0.153497	0.878006	0.952241
93840	303.001	-0.140121	0.120036	-1.16732	0.243079	0.556348
18071	4.72988	1.26358	0.984796	1.28309	0.199461	NA
59287	1608.49	-0.0695718	0.067702	-1.02762	0.30413	0.614173
12847	5121.46	-0.0822491	0.0516592	-1.59215	0.111352	0.375624
19298	2226.68	-0.0194935	0.0718695	-0.271235	0.78621	0.914814
98193	1795.02	0.0375063	0.0671091	0.558885	0.57624	0.810851
18611	20926.7	0.0387278	0.0839096	0.461542	0.64441	0.846499
12372	57.1296	0.584051	0.335668	1.73996	0.0818652	0.317299
27222	2.41295	0.938896	1.36539	0.687642	0.491679	NA
98660	15900.7	0.0825099	0.079494	1.03794	0.299299	0.6101
140559	2138.09	-0.151674	0.0800339	-1.89512	0.0580763	0.258839
16524	151.675	0.210578	0.185227	1.13687	0.255594	0.569188
16513	14936	0.26015	0.108209	2.40414	0.0162106	0.118815
67556	328.456	-0.159859	0.160106	-0.998454	0.318059	0.626115
98365	22.3052	-0.528524	0.442892	-1.19335	0.232734	0.546958
93842	206.165	-0.117915	0.207953	-0.567027	0.570696	0.807381
21346	186.404	0.028472	0.157519	0.180752	0.856562	0.944129
71870	86.3795	0.436413	0.279254	1.56278	0.118103	0.388429
71319	5.3731	-3.05422	1.17763	-2.59353	0.00949958	NA
240916	3.38205	0.699077	0.964558	0.724764	0.468597	NA
68440	97.178	-0.352844	0.242216	-1.45673	0.14519	0.432734
13349	691.786	0.0381545	0.125503	0.304013	0.761118	0.904064
94332	6140.1	-0.155617	0.0950225	-1.63768	0.101487	0.359278
383619	28.6501	-0.615766	0.437988	-1.4059	0.159755	0.456271
236312	8.70829	-0.110915	0.680879	-0.162899	0.870598	NA
226691	16.8457	0.15128	0.533822	0.28339	0.776878	0.911529
15951	12.0141	0.337201	0.544861	0.618876	0.535998	0.786102
100504287	7.30187	-0.0403586	0.8796	-0.0458829	0.963404	NA
100040462	100.926	-0.0382149	0.225874	-0.169187	0.86565	0.947342
15950	96.8522	0.303252	0.235378	1.28836	0.19762	0.505831
26388	6.72667	-0.489098	0.892924	-0.547748	0.583865	NA
226695	1.60484	1.90124	1.7189	1.10608	0.268693	NA
258302	1.13418	-1.23683	2.08264	-0.593878	0.552594	NA
20739	246.424	0.0587137	0.39605	0.148248	0.882147	0.954164
54418	1894.14	0.0661852	0.101461	0.652325	0.514192	0.773298
23893	52.4615	-0.395023	0.33037	-1.1957	0.231815	0.545896
24012	1083.66	-0.208534	0.1008	-2.0688	0.0385652	0.203863
14194	1366.74	0.0528089	0.0936234	0.564056	0.572716	0.809206
13603	51.1398	-0.078801	0.2735	-0.28812	0.773255	0.910044
12663	333.267	-0.112134	0.133223	-0.841705	0.399953	0.695578
26909	47.9258	-0.269852	0.326752	-0.825863	0.408882	0.701984
319455	13.2048	0.0353228	0.672154	0.0525516	0.958089	0.983347
545389	3067.77	-0.113926	0.0773212	-1.47341	0.14064	0.426951
76816	589.635	-0.113164	0.102516	-1.10387	0.26965	0.583952
23797	3469.9	-0.0458888	0.0778176	-0.589697	0.555394	0.798017
30928	9085.09	-0.024117	0.0757436	-0.318403	0.75018	0.899273
69428	3.63477	1.06301	1.08139	0.983006	0.325605	NA
11566	1488.31	0.0374479	0.0759051	0.493351	0.621765	0.834969
545391	5.10024	0.492722	0.942142	0.52298	0.600988	NA
78825	868.938	0.0259546	0.100632	0.257917	0.796471	0.919721
791357	15.6372	-0.339868	0.691576	-0.49144	0.623115	0.835308
666295	38.8748	0.187003	0.373778	0.500305	0.61686	0.832146
320110	16.4602	0.347595	0.508396	0.68371	0.494158	0.760722
66359	331.877	-0.0696183	0.162713	-0.427861	0.668753	0.860455
51810	8726.2	-0.264789	0.0619021	-4.27755	1.88963e-05	0.000963245
68226	193.772	-0.0738593	0.177739	-0.415548	0.677741	0.863739
269152	650.792	-0.210996	0.118972	-1.77349	0.0761479	0.303581
69726	342.002	0.00805796	0.12677	0.0635634	0.949318	0.978973
15278	293.312	0.151915	0.142725	1.06439	0.287154	0.597725
226744	544.216	-0.0439588	0.118136	-0.372102	0.709817	0.879403
109232	1294.47	0.0822624	0.0716218	1.14857	0.250735	0.564651
226747	935.778	-0.049238	0.0787083	-0.625575	0.531594	0.783677
226751	4886.23	-0.152365	0.0612388	-2.48804	0.0128449	0.103112
67426	215.588	0.323906	0.153066	2.11611	0.0343351	0.190654
19165	387.653	0.0435432	0.105625	0.412244	0.68016	0.864554
277333	41.0343	0.75471	0.376137	2.00648	0.0448052	0.222445
320404	887.784	0.330874	0.128568	2.57353	0.0100667	0.0881203
381310	1083.11	-0.322253	0.222858	-1.446	0.148177	0.437406
11545	1548.87	-0.0535479	0.114124	-0.469209	0.63892	0.843086
72568	115.05	0.0707648	0.192093	0.368388	0.712584	0.881246
170760	747.261	0.0403953	0.116229	0.347548	0.72818	0.89048
15078	1648.22	-0.162748	0.105336	-1.54504	0.122337	0.393672
208768	663.07	0.00561982	0.0900305	0.0624212	0.950227	0.979211
100504598	1.36014	0.592801	1.89158	0.31339	0.753985	NA
320202	12.4617	0.801783	0.643278	1.2464	0.212617	0.524234
69051	225.339	0.187118	0.151912	1.23176	0.218039	0.530879
13590	3.51759	0.497166	1.24683	0.398745	0.690081	NA
208795	123.588	0.0253437	0.210353	0.120482	0.904101	0.962125
13849	3268.36	0.377705	0.108878	3.46907	0.000522257	0.0120932
619326	1.15524	2.29367	2.16874	1.05761	0.290235	NA
67459	471.782	-0.0979508	0.106045	-0.923671	0.355657	0.65927
98417	798.763	0.0861114	0.108935	0.790487	0.429243	0.714135
226757	3713.07	-0.303283	0.0702696	-4.31599	1.58892e-05	0.000836559
329307	10.8338	0.466033	0.622549	0.748589	0.454105	NA
72978	824.543	-0.400837	0.116156	-3.45084	0.000558848	0.0126561
403180	25.5048	0.522881	0.432348	1.2094	0.22651	0.53948
240960	9.04168	-0.131464	0.699901	-0.187832	0.851008	NA
98386	218.471	0.0805928	0.185407	0.43468	0.663795	0.857995
13800	1496.5	-0.148146	0.0749778	-1.97587	0.0481695	0.231327
27058	831.803	0.0216708	0.0896592	0.241702	0.809011	0.923697
13244	1369.53	0.119572	0.0786719	1.51989	0.128539	0.404164
67330	1.79569	-1.26413	1.88487	-0.670669	0.502431	NA
67948	777.043	0.104728	0.0981372	1.06716	0.285898	0.597214
209456	688.703	-0.056766	0.0945151	-0.600603	0.548105	0.793314
12334	2079.96	0.276999	0.066576	4.16064	3.17353e-05	0.00143067
96935	515.687	0.0445341	0.0999646	0.445499	0.655959	0.853202
53791	1.09839	-0.0918387	2.28164	-0.0402512	0.967893	NA
68897	94.4565	0.162279	0.25663	0.632347	0.52716	0.781183
71678	1650.67	0.0173629	0.0792632	0.219054	0.826608	0.931738
108909	868.156	-0.11429	0.0986969	-1.15799	0.246867	0.560335
338366	3006.91	-0.197208	0.0745314	-2.64598	0.00814555	0.0773586
21339	149.857	-0.108565	0.205942	-0.527161	0.598081	0.823668
78772	14.2699	-0.124342	0.580334	-0.214259	0.830345	0.933029
73363	6.54203	1.22459	0.853374	1.435	0.151288	NA
63953	172.373	-0.288007	0.145017	-1.98602	0.0470313	0.22812
15284	15.775	-0.202088	0.478388	-0.422435	0.672708	0.86138
66112	4.72544	-0.663065	1.10923	-0.597769	0.549994	NA
67247	786.179	0.0671648	0.0816453	0.822642	0.410712	0.702781
226777	73.6025	0.101233	0.322957	0.313458	0.753933	0.901032
226778	1668.65	-0.0282986	0.0867408	-0.326243	0.74424	0.896793
98732	1381.58	-0.0899561	0.0743367	-1.21012	0.226234	0.539297
381314	1024.61	0.206698	0.0757069	2.73024	0.0063288	0.0654945
387189	1.13597	1.1405	2.69398	0.423351	0.672039	NA
23827	878.048	-0.130031	0.0898027	-1.44796	0.147627	0.436926
107508	5303.28	-0.146913	0.0628561	-2.33729	0.019424	0.1323
319562	5.3847	1.56581	1.15118	1.36018	0.173772	NA
100039138	59.293	-0.456249	0.286025	-1.59514	0.110682	0.374811
226781	271.321	0.213192	0.133207	1.60046	0.109497	0.372639
226791	99.0775	-0.165446	0.237373	-0.696988	0.48581	0.754802
21808	1178.45	-0.0533154	0.0714116	-0.746593	0.455309	0.732589
67223	136.444	0.0556224	0.197583	0.281515	0.778316	0.91229
74717	32.6927	0.646192	0.427959	1.50994	0.131059	0.409587
67769	220.904	-0.0676659	0.148034	-0.457098	0.647601	0.848066
100862400	8.65215	0.0790377	0.846447	0.0933758	0.925605	NA
26381	39.0401	-0.121089	0.363539	-0.333083	0.739072	0.894389
226823	2174.1	-0.0343834	0.0722116	-0.476147	0.633969	0.840314
16526	919.882	0.128652	0.0966356	1.33131	0.183088	0.488677
100042424	264.868	0.107822	0.156609	0.688479	0.491151	0.758548
100039307	8.07746	0.311194	0.733907	0.424024	0.671548	NA
108000	482.016	-0.307885	0.121901	-2.52569	0.0115471	0.09603
19250	333.125	0.283511	0.176283	1.60827	0.107776	0.369921
226830	761.709	-0.120975	0.0929201	-1.30192	0.192943	0.499442
19130	1414.46	-0.414188	0.148665	-2.78605	0.00533547	0.0591617
100504619	67.71	0.799669	0.256474	3.11794	0.0018212	0.0284643
320119	622.65	-0.29179	0.108627	-2.68615	0.00722797	0.0719605
52477	780.863	0.122376	0.0954322	1.28233	0.199727	0.508069
226841	610.092	0.167338	0.101013	1.6566	0.0976	0.350767
226844	761.097	-0.0944689	0.117315	-0.805259	0.42067	0.709693
100125339	4.12355	-0.529382	0.978778	-0.540861	0.588604	NA
75558	4.61335	0.356354	0.975076	0.365463	0.714766	NA
68972	165.718	-0.246394	0.167249	-1.47322	0.140693	0.427021
381318	45.1169	-0.597934	0.301957	-1.9802	0.0476816	0.229975
381319	3.81074	-1.53881	1.0542	-1.45969	0.144375	NA
11910	3672.83	-0.827628	0.120677	-6.85818	6.97434e-12	2.5153e-09
100504360	18.7562	0.0193999	0.501994	0.0386456	0.969173	0.987309
66208	37.484	0.145783	0.430366	0.338741	0.734805	0.892731
66950	261.543	-0.0437603	0.164551	-0.265938	0.790287	0.917504
226849	1045.86	-0.0746594	0.081555	-0.915449	0.359956	0.663268
76843	138.46	-0.73737	0.176919	-4.16784	3.07494e-05	0.00140377
77065	436.061	-0.316809	0.112765	-2.80946	0.00496243	0.056413
226856	1670.66	-0.0242016	0.0773838	-0.312747	0.754473	0.901219
18005	112.514	-0.0720213	0.242271	-0.297275	0.766256	0.906132
98736	24.0732	0.345723	0.408856	0.845586	0.397784	0.694477
22782	422.069	0.100254	0.126139	0.794788	0.426737	0.71216
74023	45.5793	0.356211	0.297071	1.19908	0.230498	0.544285
22033	11.1387	0.295312	0.631003	0.468004	0.639782	NA
100042625	157.427	-0.2679	0.167338	-1.60095	0.109389	0.372531
214742	190.919	-0.0467007	0.197566	-0.236381	0.813137	0.92598
100038712	86.0749	0.2622	0.220736	1.18785	0.234894	0.54893
16510	610.094	-0.0396352	0.12407	-0.319458	0.749379	0.899131
226861	11.7028	0.0290377	0.598289	0.0485345	0.96129	NA
320952	2.51306	1.61273	2.27166	0.709934	0.477745	NA
73455	3.92941	2.23954	1.77179	1.264	0.20623	NA
214791	623.193	0.028003	0.12995	0.215491	0.829385	0.932848
100503471	9.12708	-0.455558	0.697806	-0.652843	0.513857	NA
329324	89.7875	0.105348	0.229165	0.459702	0.64573	0.847171
215193	267.151	0.0478502	0.126323	0.378791	0.704843	0.876721
54139	2.65155	-0.0126787	1.4379	-0.00881752	0.992965	NA
319266	82.9404	0.0991923	0.278189	0.356564	0.721418	0.886547
215243	9.12223	-0.51804	0.653394	-0.792845	0.427868	NA
15483	125.506	0.0409578	0.198036	0.20682	0.836151	0.935456
16780	10.8311	-0.277225	0.675799	-0.410218	0.681646	NA
215303	425.743	-0.0781085	0.181958	-0.429266	0.667729	0.859983
18845	4719.02	-0.123619	0.0862013	-1.43407	0.151551	0.442745
12490	32.3249	0.290082	0.398436	0.728051	0.466583	0.740586
320400	18.4504	-0.727638	0.487357	-1.49303	0.13543	0.417459
320977	68.5662	-0.110283	0.329312	-0.334889	0.737709	0.894071
17221	7.24653	2.11995	1.04534	2.028	0.0425603	NA
12946	222.701	-0.142117	0.166655	-0.852762	0.393791	0.690899
12902	6.60917	0.914265	0.82989	1.10167	0.270605	NA
670558	1.60566	-1.22845	1.88937	-0.65019	0.51557	NA
76142	1935.4	-0.144055	0.0832856	-1.72965	0.0836925	0.321188
70337	33.4144	-0.304166	0.371664	-0.81839	0.413135	0.704174
213783	578.337	0.0481982	0.0915702	0.526352	0.598643	0.824127
270685	246.727	-0.200513	0.153875	-1.30309	0.192544	0.498949
83397	1667.27	-0.022414	0.127337	-0.176022	0.860277	0.94597
381990	217.207	-0.230148	0.154372	-1.49087	0.135996	0.418579
66084	150.471	0.16251	0.185889	0.874234	0.381991	0.681752
73419	99.6051	0.0386114	0.23712	0.162835	0.870648	0.949714
100504234	118.965	0.504392	0.22992	2.19377	0.028252	0.166829
13982	1353.65	9.66033	0.363595	26.5689	1.55253e-155	2.23968e-151
64009	1131.42	0.205459	0.119393	1.72086	0.0852757	0.324075
22353	17.9252	0.145358	0.519843	0.279619	0.77977	0.913062
67141	37.7969	0.00857023	0.318821	0.0268811	0.978555	0.991556
108853	103.568	0.27322	0.271083	1.00788	0.313511	0.623044
56533	949.124	0.100363	0.0958382	1.04722	0.294999	0.605874
320495	4.20036	0.828705	1.31544	0.629985	0.528704	NA
215748	139.717	-0.244538	0.181609	-1.34651	0.178139	0.482951
77777	4.7323	1.33184	1.01898	1.30703	0.191202	NA
237253	3758.06	-0.101078	0.0840055	-1.20323	0.228885	0.542197
18537	1980.88	-0.0162018	0.0697064	-0.232429	0.816205	0.927789
320642	21.9126	0.259531	0.484358	0.535826	0.592079	0.820534
69912	82.0529	0.299367	0.224981	1.33063	0.18331	0.489059
407824	61.7923	0.162992	0.254689	0.639964	0.522196	0.778062
16798	1478.3	-0.21959	0.085969	-2.5543	0.0106403	0.0913126
23924	231.434	-0.10444	0.17965	-0.581353	0.561002	0.801131
215751	461.789	0.00083116	0.133843	0.00620998	0.995045	0.997327
100503695	6.05639	-0.32196	0.774167	-0.415879	0.677499	NA
67418	1038.2	0.0535585	0.0871389	0.614634	0.538796	0.787231
237256	1.60196	-2.41701	1.80929	-1.33589	0.181586	NA
68652	1465.72	-0.186303	0.0763757	-2.4393	0.0147156	0.112543
338362	1231.58	-0.233867	0.107107	-2.1835	0.0289994	0.170339
70097	2393.58	0.0790425	0.118135	0.669084	0.503442	0.767497
320825	277.159	-0.089286	0.159985	-0.558089	0.576783	0.81114
78808	2381.19	-0.0565378	0.0729471	-0.775052	0.438309	0.721331
215772	171.569	0.227574	0.200123	1.13717	0.255468	0.569025
67844	77.8884	0.444131	0.253284	1.75349	0.0795181	0.312115
14816	632.158	-0.083642	0.148825	-0.562015	0.574106	0.810047
268281	955.17	0.139671	0.0994253	1.40479	0.160084	0.456669
71865	506.011	-0.120414	0.140856	-0.854873	0.392622	0.690734
13853	121.769	0.421907	0.19471	2.16685	0.0302464	0.175164
22288	737.184	0.0706449	0.150734	0.468674	0.639302	0.843167
320273	6.79127	0.142162	0.807802	0.175986	0.860305	NA
74732	13.5903	0.757577	0.613932	1.23398	0.217212	0.530218
66125	504.793	0.194021	0.102693	1.88932	0.0588493	0.260951
22634	2015.71	-0.167611	0.0981869	-1.70706	0.0878103	0.329743
353258	255.349	0.0360965	0.12245	0.294786	0.768158	0.907199
215789	491.421	0.11675	0.157635	0.740634	0.458915	0.734864
66848	601.927	0.119583	0.103168	1.15911	0.246412	0.559752
56535	335.195	0.258168	0.13806	1.86998	0.061487	0.26789
66757	74.8577	0.161824	0.223107	0.725321	0.468255	0.741499
66253	444.051	-0.0357646	0.116173	-0.307856	0.758192	0.903016
15273	4018.19	-0.0690299	0.0666378	-1.0359	0.30025	0.611001
100504211	8.56291	-1.09683	0.759426	-1.44429	0.148657	NA
215798	605.924	0.159739	0.150921	1.05843	0.289862	0.600797
100039571	6.49719	-0.17508	0.841635	-0.208024	0.83521	NA
66201	619.174	-0.0342698	0.111532	-0.307263	0.758643	0.903358
18101	12.5907	-0.455431	0.637982	-0.713862	0.475312	0.747015
100504235	3.54577	-1.22066	1.06744	-1.14353	0.252817	NA
17684	927.614	-0.108447	0.114405	-0.947925	0.343168	0.649421
378431	44.8044	-0.482765	0.322868	-1.49524	0.134851	0.416477
380629	931.213	-0.201177	0.123612	-1.6275	0.103632	0.363127
73112	81.9909	0.165314	0.241093	0.685685	0.492912	0.759695
19707	736.836	-0.0999757	0.0884454	-1.13037	0.258322	0.57182
100045792	7.64967	1.64482	0.880626	1.86779	0.0617917	NA
215814	53.36	0.735459	0.295819	2.48618	0.0129122	0.103323
215819	1087.36	0.00078554	0.0802852	0.00978437	0.992193	0.996766
56016	59.7109	0.25759	0.315901	0.815412	0.414837	0.705545
215821	956.818	-0.272154	0.101707	-2.67587	0.00745361	0.0732622
237300	5.82754	1.53427	0.870015	1.7635	0.0778159	NA
73968	1.86605	-2.41373	1.50577	-1.60299	0.108937	NA
64058	100.168	1.31494	0.341807	3.84703	0.00011956	0.00402983
21929	40.18	0.15103	0.345113	0.437624	0.661659	0.8566
15979	616.324	0.330347	0.166627	1.98255	0.0474177	0.229239
76157	1.66351	-1.40482	1.56919	-0.895254	0.370651	NA
18634	323.307	0.125229	0.137202	0.912732	0.361384	0.664643
26408	627.796	-0.434604	0.116711	-3.72376	0.000196275	0.00579838
17761	258.026	-0.0678961	0.129873	-0.522788	0.601122	0.825643
621697	4.18787	-1.60341	1.17196	-1.36815	0.171267	NA
72567	2796.21	-0.0747048	0.0566423	-1.31889	0.187207	0.493991
71804	32.6137	-0.0187022	0.314237	-0.0595163	0.952541	0.980825
29863	126.627	-0.0229196	0.240588	-0.0952649	0.924104	0.970313
52906	2835.23	-0.150155	0.066996	-2.24126	0.0250094	0.154578
17863	71.8731	0.748677	0.280031	2.67355	0.0075054	0.073505
56422	1472.61	-0.130436	0.0675906	-1.9298	0.0536314	0.246448
73990	1.93899	1.12764	1.39937	0.80582	0.420346	NA
237320	6.72316	0.497536	0.948231	0.524699	0.599793	NA
67692	1.49367	-0.865469	1.92677	-0.449182	0.6533	NA
20393	1990.74	-0.160337	0.0762698	-2.10223	0.0355328	0.195019
319887	23.1474	0.458902	0.457051	1.00405	0.315355	0.624622
379043	5.78801	-0.0673751	0.819107	-0.0822543	0.934444	NA
667281	22.5905	0.803069	0.486032	1.6523	0.0984743	0.3524
606736	2.84592	-2.32663	1.60394	-1.45057	0.146899	NA
56554	6.90003	0.0897178	0.757702	0.118408	0.905744	NA
100038752	6.37467	0.371601	0.695877	0.534003	0.593339	NA
353169	105.823	0.981731	0.295859	3.31824	0.000905854	0.0176832
237336	1424.79	-0.470631	0.0788718	-5.96705	2.41588e-09	4.77418e-07
14051	180.195	0.357315	0.164624	2.17049	0.0299695	0.17398
20042	2239.96	-0.197358	0.0673326	-2.93108	0.00337781	0.0434299
100529074	3.31919	0.140892	1.00023	0.14086	0.887981	NA
100529075	3.02916	-0.523899	1.21984	-0.429482	0.667573	NA
76306	331.126	0.248867	0.204891	1.21463	0.224507	0.537356
26464	3.60466	1.13532	1.20134	0.945048	0.344634	NA
22361	3.83461	-0.0156082	1.09444	-0.0142614	0.988621	NA
53331	2496.27	-0.0572679	0.0844119	-0.678434	0.497496	0.763823
59012	7.26927	0.628768	1.03681	0.606446	0.544219	NA
14219	2288.39	0.0695695	0.311535	0.223312	0.823293	0.930493
18605	40.0939	0.207049	0.340967	0.60724	0.543692	0.791118
209558	2.1198	0.107008	1.26616	0.0845138	0.932648	NA
70208	496.521	0.0812736	0.103588	0.784583	0.432698	0.717071
432442	305.847	-0.395606	0.129814	-3.04748	0.00230768	0.0336021
13822	908.414	-0.0994049	0.124398	-0.799089	0.424239	0.711342
100504474	1.93408	0.0449488	1.8154	0.0247597	0.980247	NA
215866	5.87194	-0.344411	1.03907	-0.33146	0.740297	NA
77220	359.769	-0.147882	0.167131	-0.884826	0.376251	0.676529
100040851	1.30593	-0.726838	1.96066	-0.37071	0.710853	NA
268288	4.24271	-1.22777	1.08394	-1.13269	0.257346	NA
237339	448.92	-0.130351	0.124608	-1.04609	0.29552	0.606684
73910	339.48	0.0373202	0.137151	0.27211	0.785538	0.914799
16773	581.654	-0.383218	0.125405	-3.05585	0.00224422	0.0329685
100040961	2.84135	0.468606	1.489	0.314711	0.752981	NA
19272	815.395	0.0487249	0.0839558	0.580363	0.56167	0.801608
114676	2.49891	-0.0710876	1.13435	-0.062668	0.950031	NA
67412	2338.47	-0.0588746	0.0833516	-0.70634	0.479977	0.750504
212448	2801.99	0.0206351	0.0719544	0.28678	0.774281	0.910591
52665	241.728	0.710755	0.199957	3.55454	0.000378641	0.00956616
68031	1062.78	-0.00253422	0.109929	-0.0230532	0.981608	0.992451
72780	131.466	0.0849744	0.182572	0.46543	0.641624	0.844726
100504540	1.36809	-1.71168	1.80918	-0.946106	0.344094	NA
66311	96.7273	-0.154646	0.213754	-0.723474	0.469389	0.742479
73681	72.456	-0.696172	0.280439	-2.48244	0.0130488	0.103768
100504586	387.618	-0.271209	0.125563	-2.15995	0.0307764	0.177096
66847	100.593	-0.113387	0.25959	-0.436792	0.662262	0.857073
211329	853.856	-0.0806092	0.108925	-0.740043	0.459274	0.734864
15214	33.2788	0.162735	0.384536	0.423199	0.67215	0.86138
69692	226.851	0.459846	0.154918	2.96832	0.00299434	0.0398491
21987	266.893	0.0907509	0.149595	0.606645	0.544087	0.791229
100041294	1.95695	1.27043	1.44333	0.880208	0.378746	NA
268291	1082.19	-0.487383	0.102844	-4.73904	2.14734e-06	0.000166546
432450	991.756	-0.206615	0.0822599	-2.51173	0.0120141	0.0986424
76757	1.91124	0.567566	1.65772	0.342377	0.732068	NA
215890	97.8266	0.162092	0.263015	0.616282	0.537708	0.787176
212892	503.633	0.179587	0.182867	0.982065	0.326068	0.634456
72580	98.3513	0.0632181	0.224446	0.281663	0.778202	0.91229
414093	305.249	-0.0774684	0.129127	-0.599941	0.548545	0.793792
66521	517.876	0.0423744	0.109369	0.387445	0.698427	0.874143
692132	1.12827	2.61831	2.06995	1.26491	0.205903	NA
103511	38.7035	0.0155807	0.324038	0.048083	0.96165	0.984373
212898	125.532	-0.170477	0.200018	-0.852305	0.394045	0.6912
22110	3144.02	-0.163032	0.0723313	-2.25396	0.0241987	0.151845
72480	7024.95	-0.199067	0.078626	-2.53182	0.0113473	0.0950537
319638	44.2832	0.217754	0.322622	0.67495	0.499708	0.765177
12813	46.551	0.409564	0.708922	0.577727	0.563448	0.802851
14302	10.454	0.284887	0.799168	0.35648	0.721481	NA
100041585	25.9618	-0.240022	0.416419	-0.576397	0.564347	0.803679
319415	24.4194	-0.322791	0.600225	-0.537783	0.590727	0.820374
15182	2062.31	-0.024766	0.0808688	-0.306249	0.759415	0.903606
17118	4048.12	-0.360927	0.0750628	-4.80834	1.52191e-06	0.00012404
16775	59.934	0.273897	0.309391	0.885279	0.376006	0.676427
66337	139.151	0.167909	0.19949	0.841693	0.39996	0.695578
71924	31.2987	0.32375	0.339424	0.953823	0.340173	0.647407
327743	3.38328	-0.965516	1.29199	-0.747309	0.454877	NA
14360	5406.95	-0.122889	0.0862376	-1.425	0.154156	0.446165
100504626	10.0827	-0.0328658	0.749631	-0.0438426	0.96503	NA
103213	74.3446	-0.0846056	0.240473	-0.35183	0.724966	0.888409
327744	215.141	-0.0971966	0.141155	-0.688581	0.491087	0.758548
19714	3527.4	-0.450425	0.0624609	-7.21132	5.54135e-13	2.49811e-10
100504659	1.55136	-3.9691	2.18575	-1.8159	0.0693858	NA
213332	21.3696	0.817606	0.522566	1.5646	0.117677	0.387404
75299	10.1109	0.0700455	0.596091	0.117508	0.906457	NA
72045	1.42937	2.34249	2.04685	1.14443	0.252444	NA
100041085	3.0228	-1.40755	1.42499	-0.98776	0.32327	NA
215928	1.97435	0.832386	1.51255	0.550321	0.582099	NA
215929	7.69878	-0.342257	0.909058	-0.376496	0.706548	NA
72472	94.9562	-0.259607	0.243167	-1.06761	0.285698	0.597214
67239	258.433	-0.072215	0.173188	-0.416973	0.676698	0.863503
67371	283.936	-0.155595	0.13979	-1.11306	0.265681	0.58086
11702	1301.36	-0.0290846	0.117345	-0.247855	0.804246	0.922336
78334	856.017	0.0906134	0.0887634	1.02084	0.307329	0.617398
70503	208.844	-0.363781	0.224983	-1.61692	0.105895	0.366751
327747	6.60828	-0.211969	0.867132	-0.244448	0.806884	NA
71713	563.363	0.0630143	0.0951099	0.662542	0.507624	0.769897
83767	3237.23	-0.022292	0.102494	-0.217496	0.827822	0.932107
100504721	9.15481	0.320314	0.680606	0.47063	0.637905	NA
140741	9.81383	-1.37474	0.860154	-1.59825	0.109987	NA
103199	685.147	0.0784786	0.097356	0.8061	0.420185	0.709693
633979	213.389	0.460422	0.238678	1.92905	0.0537243	0.246588
268294	143.084	0.178381	0.201214	0.886521	0.375337	0.676066
171580	65.3933	-0.870355	0.280539	-3.10244	0.00191933	0.0296449
20598	397.57	-0.106186	0.116458	-0.911799	0.361875	0.665091
73075	139.495	0.246617	0.255581	0.964926	0.334582	0.642567
53599	1965.71	0.119386	0.121509	0.982529	0.325839	0.634267
75973	61.9312	0.712542	0.350566	2.03255	0.0420983	0.215435
629461	40.0443	0.194296	0.315501	0.615831	0.538006	0.787176
103268	65.332	0.128535	0.295203	0.435411	0.663264	0.857787
140742	891.049	0.0205356	0.0973518	0.210942	0.832932	0.933925
213402	152.876	0.246277	0.212173	1.16074	0.245748	0.559085
624784	13.8859	0.0823253	0.596508	0.138012	0.890231	0.95725
56484	748.881	0.119457	0.0993526	1.20236	0.229225	0.542543
215951	287.864	0.147306	0.137857	1.06854	0.285276	0.597214
54198	2762.68	-0.0334485	0.0648792	-0.51555	0.606169	0.829186
21907	491.464	0.127725	0.154704	0.825612	0.409024	0.701991
14628	1059.8	0.0920095	0.0781118	1.17792	0.238828	0.553467
140740	1598.21	0.0227992	0.0782049	0.291531	0.770645	0.908575
268297	46.3561	-0.770701	0.361038	-2.13468	0.0327871	0.184644
109205	1445.07	-0.099261	0.0836783	-1.18622	0.235535	0.549543
74530	9.73301	0.219496	0.661014	0.332059	0.739844	NA
71365	188.843	0.0656913	0.176815	0.371525	0.710247	0.879637
331623	168.89	-0.0410523	0.178123	-0.230472	0.817725	0.9282
67851	261.12	0.35042	0.157634	2.223	0.026216	0.159373
12484	5934.6	-0.330869	0.0820213	-4.03393	5.48508e-05	0.00219191
76563	121.833	0.0490826	0.20892	0.234935	0.814259	0.92674
170728	137.388	0.445013	0.228059	1.95131	0.0510199	0.238269
11630	11.2831	-0.837882	0.724581	-1.15637	0.24753	NA
11793	474.331	-0.0948175	0.132333	-0.716507	0.473678	0.745748
12142	8.40066	-1.23981	0.861095	-1.4398	0.149924	NA
19072	1352.65	0.180793	0.126335	1.43107	0.152411	0.444446
78977	401.484	-0.0541535	0.164312	-0.329576	0.74172	0.895808
23828	70.4155	-0.225295	0.247471	-0.910388	0.362618	0.665379
380669	3.65315	-0.466953	1.11167	-0.420047	0.674451	NA
209462	319.955	-0.050586	0.121163	-0.417505	0.676309	0.863503
100418235	47.2636	-0.232471	0.310062	-0.749758	0.453401	0.73122
14806	1090.76	-0.0188024	0.0812704	-0.231356	0.817038	0.928078
77987	689.136	-0.0511895	0.100467	-0.509517	0.61039	0.83109
14727	6.05505	0.174687	0.957786	0.182386	0.85528	NA
14728	20.8958	0.416913	0.515805	0.808276	0.418932	0.709083
215031	4.87941	0.473277	0.844724	0.560274	0.575293	NA
19886	4.18996	0.882372	1.15998	0.760681	0.446847	NA
66686	280.606	0.0529281	0.156225	0.338793	0.734765	0.892731
94221	1308.22	-0.123092	0.0999815	-1.23115	0.218266	0.531006
52014	1983.88	-0.0487853	0.0677767	-0.719795	0.471651	0.744326
22639	2.62061	-0.0451816	1.38529	-0.0326153	0.973981	NA
215085	995.241	-0.0414703	0.106767	-0.38842	0.697706	0.873707
100038725	94.0732	0.0964974	0.219374	0.439876	0.660027	0.8561
100502868	4.63118	0.365008	1.13508	0.32157	0.747778	NA
71567	98.4602	-0.0495922	0.212294	-0.233602	0.815294	0.927356
66403	367.749	-0.106265	0.136021	-0.781239	0.434662	0.718345
100042554	2.18812	0.687891	1.53145	0.449177	0.653304	NA
75906	318.618	0.102968	0.122922	0.837667	0.402218	0.697555
17155	297.802	0.180742	0.202616	0.892042	0.37237	0.673076
100502920	5.75096	0.428627	0.993002	0.431647	0.665998	NA
544696	413.71	0.142212	0.121666	1.16887	0.242454	0.555976
73390	59.0719	0.329732	0.25533	1.2914	0.196566	0.504732
14609	1845.63	0.215022	0.129838	1.65607	0.0977069	0.350889
15500	720.824	-0.0374653	0.087938	-0.426043	0.670077	0.861084
56442	15010.8	-0.148941	0.0600072	-2.48205	0.0130628	0.103768
18768	46.9322	0.637543	0.30077	2.1197	0.0340312	0.189403
12140	7714.64	0.00976895	0.073901	0.13219	0.894834	0.958058
100502970	1.64882	-2.10216	1.79548	-1.1708	0.241678	NA
57319	858.549	0.33623	0.139298	2.41374	0.0157896	0.117171
791309	3.86236	4.44304	1.49642	2.96912	0.00298658	NA
70297	974.743	0.0599404	0.0936054	0.640352	0.521944	0.778008
110829	1102.07	-0.069959	0.0980175	-0.71374	0.475388	0.747017
19386	4031.99	-0.299764	0.0700255	-4.28079	1.8623e-05	0.000952677
76138	93.8246	-0.409201	0.213401	-1.91752	0.0551716	0.249892
13608	6.32802	0.369143	0.883598	0.417773	0.676113	NA
237353	861.533	-0.135528	0.113509	-1.19398	0.232485	0.546849
103080	131.93	0.0590195	0.187739	0.31437	0.75324	0.900843
268301	365.126	-0.387822	0.10675	-3.63299	0.00028016	0.00771297
18451	1872.36	0.065202	0.102328	0.637184	0.524005	0.779136
18302	18.229	0.518445	0.543717	0.953521	0.340326	0.647526
215999	914.275	-0.123746	0.0904298	-1.36843	0.171179	0.471985
216001	1834.29	-0.0257673	0.071202	-0.361891	0.717434	0.884669
56709	459.457	-0.065322	0.11658	-0.560321	0.57526	0.810533
100503588	59.4579	0.249075	0.289941	0.859056	0.390309	0.68859
74747	3644.84	-0.0821621	0.0703688	-1.16759	0.242972	0.556278
52717	1081.27	0.167203	0.0766085	2.18257	0.0290676	0.170597
69090	492.967	0.0801919	0.11666	0.687398	0.491832	0.758647
94214	7975.24	-0.192937	0.0806699	-2.39169	0.0167709	0.120812
53374	62.9382	-0.295523	0.272541	-1.08433	0.27822	0.590496
19156	28993.6	0.0437152	0.0465226	0.939656	0.347394	0.65254
22295	15.5968	0.0785929	0.52461	0.149812	0.880913	0.953796
74048	66.294	-0.0514178	0.313698	-0.163908	0.869803	0.949225
100302688	35.2683	1.41805	0.409741	3.46086	0.000538462	0.0123152
71279	319.164	-0.156061	0.144156	-1.08259	0.278992	0.590847
107449	236.502	-0.516354	0.16323	-3.16335	0.00155967	0.0256263
13180	13.0372	0.555041	0.594141	0.93419	0.350206	0.654268
20397	1267.13	0.129659	0.0990571	1.30893	0.190557	0.497103
65971	114.818	0.121519	0.259169	0.46888	0.639155	0.843086
237360	15.5899	-0.311241	0.637955	-0.487873	0.62564	0.836545
27355	230.307	0.119577	0.160414	0.745425	0.456015	0.733137
13688	565.425	-0.104588	0.115716	-0.903835	0.366083	0.66768
100503821	2.38652	-1.77882	1.52547	-1.16608	0.243582	NA
216011	347.866	0.127964	0.115109	1.11168	0.266277	0.581402
67895	1085.01	0.0850878	0.0939476	0.905695	0.365098	0.66756
20224	3259.05	-0.130022	0.0582894	-2.23063	0.0257057	0.157313
71767	392.97	0.166764	0.118793	1.40382	0.160372	0.45713
71361	73.9528	0.25032	0.272508	0.918579	0.358316	0.661519
404634	429.314	-0.0212824	0.107838	-0.197356	0.843549	0.938509
12817	34.7563	-0.254568	0.326712	-0.779181	0.435873	0.719251
432466	176.401	0.378741	0.220009	1.72148	0.0851646	0.323908
69894	563.807	0.192103	0.110487	1.7387	0.0820881	0.317771
70423	648.425	0.109121	0.181639	0.600757	0.548002	0.793314
15275	7457.73	0.0270399	0.103402	0.261502	0.793706	0.918793
70162	9.41073	1.0183	0.722773	1.40888	0.158869	NA
216019	31.4872	0.447995	0.432933	1.03479	0.300767	0.611529
338359	230.947	0.145138	0.143108	1.01418	0.310495	0.620744
74706	33.8544	0.336742	0.348252	0.966951	0.333569	0.641437
30930	1126.33	0.00452222	0.0766059	0.0590322	0.952926	0.98114
19073	25.3614	0.384869	0.420062	0.91622	0.359552	0.662946
72320	2050.35	0.0777101	0.0721057	1.07773	0.281156	0.593063
56200	769.264	-0.138598	0.0934958	-1.4824	0.138234	0.421867
94213	1010.19	-0.199303	0.0767071	-2.59824	0.00937027	0.0844847
216021	65.9397	0.0285517	0.249413	0.114476	0.908861	0.963936
67500	1647.89	0.0247616	0.0636836	0.388822	0.697408	0.873562
52463	855.466	-0.427751	0.117638	-3.63617	0.000276724	0.00763293
73132	545.879	-0.113089	0.13925	-0.812126	0.416719	0.70708
327762	37.9826	0.364105	0.355079	1.02542	0.305165	0.615106
70432	1035.9	-0.0204608	0.0771015	-0.265375	0.79072	0.917504
432467	104.473	-0.223799	0.204454	-1.09462	0.273685	0.586044
67307	13.7986	0.0211419	0.540568	0.0391106	0.968802	0.987055
68371	1.31073	1.16347	1.87493	0.620541	0.534902	NA
53404	1.38867	0.790339	1.75025	0.451559	0.651587	NA
67345	534.827	0.129169	0.0926144	1.39469	0.163109	0.459303
93759	337.76	-0.221913	0.130492	-1.70058	0.0890219	0.332014
30045	86.2165	0.506694	0.223825	2.26379	0.0235868	0.149566
216033	39.1987	-0.00815683	0.354425	-0.0230143	0.981639	0.992451
791346	1.68869	0.375815	1.85927	0.202131	0.839815	NA
216028	69.3876	0.117101	0.258203	0.453525	0.650171	0.849302
28193	1008.67	-0.229727	0.140328	-1.63707	0.101615	0.359493
108829	3703.57	-0.229969	0.0868309	-2.64847	0.00808564	0.0770096
641340	108.982	0.082233	0.213886	0.384472	0.700629	0.875102
13654	352.37	-0.270733	0.137313	-1.97164	0.0486502	0.232239
211488	608.297	0.23645	0.114272	2.06918	0.038529	0.203821
216049	548.97	0.213979	0.0982938	2.17693	0.0294856	0.17188
170799	28.5425	-0.888945	0.424751	-2.09286	0.0363614	0.197422
71371	297.779	-0.119348	0.167374	-0.713061	0.475808	0.747231
73287	6.5945	-0.0773305	0.730724	-0.105827	0.915719	NA
69288	76.2455	0.199193	0.238955	0.833603	0.404505	0.6991
320700	27.6273	0.219514	0.393069	0.558462	0.576529	0.811099
12534	190.355	0.0461097	0.167583	0.275145	0.783205	0.914218
11735	3456.89	-0.0929822	0.0650228	-1.42999	0.152719	0.444446
76551	1753.43	-0.0461488	0.0751821	-0.613828	0.539329	0.787486
69563	10.9871	0.229936	0.621676	0.369864	0.711484	NA
66859	107.367	0.560292	0.219876	2.54821	0.0108277	0.0924259
71721	590.883	-0.115339	0.101873	-1.13219	0.257554	0.571172
70911	2224.97	-0.0787581	0.0954417	-0.825196	0.409261	0.702099
319646	1.25549	3.47274	1.95483	1.77649	0.0756523	NA
83675	175.566	0.183571	0.191263	0.959784	0.337164	0.645147
21780	532.702	-0.161877	0.103373	-1.56595	0.117361	0.386672
216080	1282.56	0.0422491	0.101623	0.415743	0.677598	0.863739
52637	1104.04	0.0264547	0.0868684	0.304538	0.760718	0.904064
69718	581.468	0.236301	0.118647	1.99162	0.0464124	0.226471
100040505	71.6305	0.146163	0.256937	0.568869	0.569445	0.806718
52696	5428.81	-0.12501	0.0905976	-1.37983	0.167638	0.46781
327768	1.17459	1.37551	1.81568	0.757577	0.448704	NA
100861952	10.7022	-0.589743	0.652034	-0.904466	0.365748	NA
11994	112.161	-0.535055	0.221338	-2.41737	0.0156331	0.116731
71236	7.99852	-0.215252	0.778523	-0.276487	0.782174	NA
14687	1356.57	0.0238089	0.146483	0.162537	0.870883	0.949811
76877	501.73	0.0802633	0.116871	0.686766	0.49223	0.75905
110279	1697.22	0.0758668	0.07233	1.0489	0.294225	0.605519
74392	1354.84	0.195764	0.0721646	2.71275	0.00667278	0.0679813
11540	7.5104	0.0159971	0.747798	0.0213923	0.982933	NA
103149	4.24864	1.11195	1.17211	0.948676	0.342785	NA
68778	182.518	0.18216	0.200208	0.909852	0.362901	0.665379
67332	1028.46	-0.0583313	0.111534	-0.522993	0.600979	0.825643
192734	468.094	-0.165638	0.112481	-1.47258	0.140864	0.427271
14598	30.0589	-0.364895	0.353246	-1.03298	0.301616	0.612142
23887	15.1292	0.0540322	0.557463	0.0969252	0.922786	0.969352
71733	14.3297	-0.200484	0.585302	-0.342531	0.731951	0.891931
104248	1551.65	0.0220458	0.0834825	0.264077	0.79172	0.918011
13202	322.31	0.0281736	0.117615	0.23954	0.810687	0.924424
103140	55.1943	0.288831	0.278195	1.03823	0.299162	0.609909
14871	91.4802	0.116957	0.275901	0.423909	0.671632	0.86138
14872	5.05261	-1.13972	1.18339	-0.9631	0.335498	NA
17319	1816.47	-0.118163	0.0750283	-1.57492	0.115276	0.383173
70377	13.3582	-0.364666	0.718136	-0.507795	0.611597	0.831123
20587	987.662	-0.000597224	0.110861	-0.00538714	0.995702	0.997707
17385	32.8246	-0.0111269	0.382155	-0.0291162	0.976772	0.990881
103172	618.906	0.0127423	0.129853	0.0981285	0.92183	0.96919
333670	116.627	0.499901	0.278468	1.79518	0.0726249	0.294726
22364	6.17672	0.945658	0.953094	0.992199	0.321101	NA
333669	2.32801	-1.65641	1.41145	-1.17355	0.240575	NA
64453	136.868	0.0699358	0.182595	0.38301	0.701712	0.875332
64454	1.7313	-1.6157	2.06883	-0.780972	0.434819	NA
15468	1638.4	-0.227419	0.0946959	-2.40158	0.0163246	0.119179
20203	414.449	0.17324	0.134877	1.28443	0.198992	0.507277
64451	1519.64	0.0865777	0.0658067	1.31564	0.188296	0.495324
18541	417.2	0.164229	0.137531	1.19412	0.23243	0.546809
76964	1.12622	-0.16899	2.05257	-0.0823308	0.934384	NA
216119	54.8355	0.768883	0.309133	2.48723	0.0128744	0.103181
54387	996.73	0.03656	0.084285	0.433767	0.664458	0.858298
16987	1313.89	-0.291986	0.0900287	-3.24326	0.00118171	0.0210868
74953	101.919	0.329734	0.184076	1.79129	0.0732464	0.296147
12834	81.5938	-0.0420187	0.281479	-0.149278	0.881334	0.953941
12833	109.386	0.382655	0.26408	1.44901	0.147334	0.436692
59093	975.015	0.121127	0.100114	1.20989	0.226321	0.539297
20509	195.36	-0.143483	0.185323	-0.774231	0.438794	0.72162
12822	506.504	0.0199866	0.115301	0.173343	0.862382	0.946422
100169878	16.2225	0.898486	0.555229	1.61823	0.105614	0.366334
80294	493.757	0.0251039	0.113882	0.220438	0.82553	0.931367
110532	1630.9	-0.0604699	0.0762133	-0.79343	0.427527	0.712595
100045653	7.72027	0.420046	0.860513	0.488134	0.625455	NA
108707	592.593	-0.0311335	0.115959	-0.268486	0.788325	0.916241
16414	54.601	0.408252	0.354372	1.15204	0.249303	0.563265
108705	1804.84	0.0692001	0.112672	0.614175	0.5391	0.787231
20610	1323.36	-0.163221	0.0809881	-2.01537	0.043866	0.21965
22213	1019.76	-0.0443498	0.082884	-0.535083	0.592593	0.820703
237387	407.371	0.101583	0.176828	0.574473	0.565648	0.805054
28240	189.41	0.428649	0.2252	1.90342	0.056986	0.255622
67884	385.514	-0.00650724	0.134356	-0.0484328	0.961371	0.984373
18641	1117.07	-0.143894	0.0942854	-1.52616	0.126971	0.400931
54427	1.40044	1.23239	1.82039	0.676993	0.49841	NA
50723	148.752	0.32246	0.16288	1.97974	0.0477327	0.230145
28295	341.153	0.251176	0.129855	1.93428	0.0530786	0.245045
110816	345.29	0.129128	0.145024	0.890394	0.373254	0.673933
216131	1850.94	-0.0854941	0.0677125	-1.26261	0.206731	0.516511
28169	4186.32	-0.0211384	0.0589805	-0.358396	0.720047	0.885994
18114	4628.46	-0.0849091	0.0872113	-0.973601	0.330255	0.638725
13014	456.165	-0.477798	0.11345	-4.21152	2.53658e-05	0.00121571
216134	1106.07	-0.00652852	0.0778713	-0.0838373	0.933186	0.974081
216136	264.108	-0.118845	0.169679	-0.700411	0.483671	0.752852
71709	314.731	0.187291	0.141748	1.32129	0.186404	0.492633
70976	2.63228	-3.18962	1.66387	-1.91698	0.0552399	NA
20513	111.009	-0.377247	0.218221	-1.72874	0.0838562	0.321486
72128	340.496	-0.586276	0.126631	-4.6298	3.6601e-06	0.000246673
50784	17.3381	0.683006	0.585812	1.16591	0.24365	0.557035
70427	406.07	0.0861155	0.11313	0.761205	0.446535	0.72763
237397	246.035	0.0210814	0.185592	0.11359	0.909563	0.964048
216148	687.535	-0.276473	0.122809	-2.25125	0.0243698	0.152388
100503607	142.649	-0.28042	0.231503	-1.2113	0.22578	0.538897
382384	8.05741	0.323752	0.693699	0.466704	0.640711	NA
17123	8.79026	1.30908	0.797544	1.64138	0.100718	NA
110012	394.152	0.109377	0.144253	0.758233	0.448311	0.72855
216150	443.008	0.0310637	0.108365	0.286658	0.774374	0.910591
16904	22.5737	-0.408534	0.461368	-0.885483	0.375896	0.676355
12215	8323.64	0.079056	0.0885432	0.892852	0.371936	0.673066
15166	862.782	0.197329	0.131965	1.49532	0.134832	0.416477
216151	378.232	0.314744	0.130388	2.41391	0.0157826	0.117171
67112	2.30435	-1.40227	1.44245	-0.972147	0.330978	NA
70294	700.902	-0.127461	0.12271	-1.03872	0.298937	0.609567
83554	4.17299	-1.47843	1.28762	-1.14819	0.25089	NA
73106	9.42229	0.344026	0.705286	0.487782	0.625704	NA
100503626	9.74892	0.863032	0.795453	1.08496	0.277941	NA
18483	4608.28	-0.128749	0.0996938	-1.29145	0.196548	0.504732
78906	9.29039	-0.579151	0.770024	-0.752121	0.451978	NA
414101	94.8728	1.91637	0.249983	7.666	1.7745e-14	1.34731e-11
19205	1258.85	-0.17316	0.0990071	-1.74897	0.0802965	0.313663
216152	2711.18	-0.194317	0.108316	-1.79398	0.0728166	0.295154
19152	66.5345	-0.0195174	0.236553	-0.0825074	0.934243	0.974289
100503642	78.5878	-0.115828	0.280872	-0.412386	0.680056	0.864554
216154	506.01	-0.210136	0.135991	-1.54522	0.122293	0.393645
109284	1111.66	-0.159954	0.107517	-1.4877	0.136829	0.419463
114229	116.833	-0.461828	0.223681	-2.06467	0.0389538	0.205015
13496	117.585	-0.437432	0.327945	-1.33386	0.182251	0.487705
216156	773.245	-0.0976735	0.107578	-0.907935	0.363913	0.666242
170483	27.0209	-0.507188	0.42324	-1.19835	0.230783	0.544531
216157	1498.86	-0.0956046	0.0739261	-1.29324	0.195926	0.504262
12798	168.945	-0.430334	0.194357	-2.21414	0.0268189	0.16179
27403	167.206	-0.103614	0.167855	-0.617284	0.537048	0.786848
70719	11.435	0.449337	0.669308	0.671347	0.502	NA
66420	560.802	0.173098	0.0989257	1.74978	0.0801567	0.313371
625249	1861.64	0.186296	0.0692147	2.69156	0.0071118	0.071049
216161	444.664	0.255039	0.195388	1.30529	0.191794	0.498181
20869	979.813	-0.106085	0.0796092	-1.33257	0.182672	0.488276
100503659	2473.03	-0.31672	0.11991	-2.64131	0.00825863	0.0779196
66043	1020.33	0.0586951	0.104738	0.560399	0.575207	0.810533
59090	2675.25	-0.257721	0.0808374	-3.18814	0.00143193	0.0241886
12696	661.309	-0.646658	0.137087	-4.71713	2.39194e-06	0.00017972
69770	31.5002	0.498491	0.434298	1.14781	0.251048	0.564651
13637	195.027	-0.0880328	0.171854	-0.512254	0.608473	0.830055
68114	431.57	0.107844	0.130536	0.826164	0.408711	0.701984
75406	724.492	0.0651978	0.104803	0.622101	0.533876	0.784894
14431	171.181	-0.136582	0.160053	-0.853353	0.393464	0.690786
70248	695.833	0.0404879	0.119437	0.33899	0.734617	0.892715
103232	5.57627	1.13364	1.27429	0.889627	0.373666	NA
20054	3703.26	-0.354932	0.0708201	-5.01174	5.39404e-07	5.59816e-05
23805	6872.62	0.0169364	0.114286	0.148194	0.88219	0.954164
66374	313.004	-0.0868215	0.131147	-0.662017	0.50796	0.769987
18551	27.8278	-0.139547	0.371769	-0.375359	0.707394	0.878031
70335	148.256	-0.100716	0.198176	-0.508218	0.611301	0.831123
66548	22.7246	-0.0862243	0.441087	-0.195481	0.845016	0.939442
216166	8.6971	0.774406	0.751735	1.03016	0.302936	NA
237400	637.537	-0.157537	0.10392	-1.51594	0.129534	0.406496
17192	1319.6	-0.0533291	0.0957408	-0.557016	0.577517	0.811855
21423	756.558	0.0851295	0.0972675	0.87521	0.38146	0.681057
67331	9.07363	-0.606332	0.837578	-0.72391	0.469121	NA
66932	758.196	0.0181042	0.120899	0.149747	0.880964	0.953796
118445	658.913	-0.336526	0.0981752	-3.42781	0.000608478	0.0134837
216169	1802.74	-0.0254244	0.108545	-0.234229	0.814807	0.927077
100113398	8.50197	-0.279734	0.640449	-0.436777	0.662273	NA
56214	471.456	-0.0992002	0.114409	-0.867064	0.385907	0.68518
103236	2048.24	-0.00202431	0.0768597	-0.0263378	0.978988	0.991599
208198	924.356	-0.164741	0.109293	-1.50734	0.131724	0.411131
17347	2907.45	-0.122448	0.0793953	-1.54226	0.12301	0.394782
208228	622.963	-0.0235273	0.106787	-0.22032	0.825622	0.931367
71564	237.763	0.12859	0.193156	0.66573	0.505584	0.768918
11776	3942.24	-0.0379924	0.0752785	-0.504691	0.613776	0.831706
208266	1253.94	-0.405631	0.108811	-3.72784	0.00019313	0.00572092
78670	463.056	0.0896922	0.11156	0.803983	0.421407	0.709788
20222	459.508	-0.285215	0.101214	-2.81793	0.00483337	0.055603
11705	11.4047	-0.356337	0.602183	-0.591742	0.554023	NA
71912	3.04643	-0.120251	1.12744	-0.106659	0.915059	NA
18245	2558.01	-0.206565	0.0726676	-2.84261	0.0044746	0.0534175
237403	264.326	0.0522077	0.190274	0.274382	0.783791	0.914249
66094	184.059	-0.157714	0.164765	-0.957212	0.33846	0.646193
73218	765.254	0.0831717	0.0992675	0.837854	0.402112	0.697555
432478	12.3808	-0.742051	0.712807	-1.04103	0.297864	0.608454
30055	830.645	-0.0199541	0.0935911	-0.213205	0.831167	0.933305
16907	328.888	-0.237932	0.144578	-1.6457	0.0998258	0.35528
17873	730.375	-0.283551	0.12068	-2.34961	0.018793	0.129846
14708	1546.22	-0.250618	0.0912983	-2.74504	0.00605033	0.0636631
208666	699.785	-0.166567	0.136774	-1.21783	0.22329	0.536262
106947	1159.79	0.0775764	0.0902259	0.859801	0.389899	0.688202
52551	2370.68	-0.135172	0.0800546	-1.6885	0.0913162	0.33743
50492	838.279	0.0439574	0.111594	0.393903	0.693653	0.871203
208677	4.54711	-1.08045	1.01236	-1.06726	0.285854	NA
26396	1186.11	0.0332302	0.105745	0.31425	0.753331	0.900843
16969	599.17	-0.062276	0.127065	-0.490113	0.624054	0.835586
59004	203.571	0.202652	0.169954	1.19239	0.233107	0.546975
13629	23729.6	-0.224005	0.0563941	-3.97214	7.12299e-05	0.00267595
100217454	6.75012	-0.0761386	0.766291	-0.0993599	0.920852	NA
13144	438.171	0.258768	0.145367	1.78009	0.0750606	0.301184
69678	2.94567	1.82728	1.43507	1.2733	0.202912	NA
69564	15.8798	-0.795746	0.551516	-1.44283	0.149068	0.438916
16467	4252.75	-0.0771963	0.0976839	-0.790267	0.429372	0.714223
103406	443.757	-0.289435	0.150718	-1.92037	0.054811	0.249253
17179	1158.39	-0.0573268	0.103566	-0.553527	0.579903	0.813583
66047	226.208	-0.0750723	0.128567	-0.583915	0.559277	0.799772
57267	304.451	-0.198859	0.123851	-1.60563	0.108355	0.370497
27375	17.3957	0.474321	0.556253	0.852708	0.393821	0.690899
18717	5434.45	-0.141424	0.0943859	-1.49836	0.134039	0.415036
70312	376.001	0.0188087	0.114725	0.163946	0.869774	0.949225
21390	1.17336	-1.09065	2.30692	-0.472776	0.636373	NA
15353	280.145	0.280542	0.13986	2.00588	0.0448692	0.222587
73822	278.909	0.221994	0.129994	1.70772	0.0876884	0.329683
432479	274.374	0.157558	0.145978	1.07933	0.280442	0.592333
56371	1044.18	-0.224104	0.0914963	-2.44932	0.0143126	0.11065
102115	598.451	-0.099821	0.122413	-0.815446	0.414817	0.705545
100503793	44.3162	0.0785876	0.339528	0.231461	0.816956	0.928058
72273	3.18789	-2.14697	1.62015	-1.32517	0.185116	NA
18029	1161.44	-0.201753	0.0962972	-2.09511	0.0361613	0.197138
319586	3746.94	-0.0748215	0.0842432	-0.888161	0.374454	0.674867
103425	1043.28	-0.0423401	0.0997289	-0.424552	0.671163	0.86138
13611	2.31497	0.0891985	1.56401	0.057032	0.95452	NA
14676	11.9711	-0.0527518	0.732243	-0.0720414	0.942569	NA
14672	3556.18	0.0249563	0.0889131	0.280682	0.778955	0.912703
14797	5667.82	-0.103933	0.0840437	-1.23665	0.216217	0.529205
21886	379.183	-0.217506	0.137034	-1.58724	0.112457	0.377839
114606	17.1338	0.210672	0.534052	0.394478	0.693228	0.870972
268319	57.6748	1.05553	0.322643	3.27151	0.00106975	0.0196345
50721	150.837	-0.256484	0.188963	-1.35732	0.174679	0.477594
70615	201.626	0.109154	0.16988	0.642538	0.520524	0.776855
100233208	5.35823	-2.67833	1.29932	-2.06133	0.0392715	NA
73610	10.4015	0.408746	0.639224	0.639441	0.522536	NA
100040944	6.41567	-0.7683	0.942529	-0.815148	0.414988	NA
331188	5.48307	-0.0622736	0.863276	-0.0721363	0.942493	NA
100038681	3.86496	-0.587271	1.28869	-0.455713	0.648596	NA
408062	64.527	-0.0296558	0.268037	-0.110641	0.911901	0.964936
327780	5.68	0.71304	1.02022	0.698906	0.484611	NA
216177	46.7304	0.0311903	0.33391	0.0934093	0.925578	0.970871
237411	246.284	-0.244377	0.135841	-1.79899	0.0720201	0.293204
237412	49.9851	0.252979	0.350514	0.721736	0.470457	0.743456
544717	68.0723	-0.230057	0.28119	-0.818155	0.413269	0.704174
21665	696.079	0.0383696	0.0868607	0.441737	0.658679	0.854891
74782	23.4398	-0.0016011	0.495423	-0.00323179	0.997421	0.998667
67933	353.82	0.0636442	0.129711	0.490661	0.623666	0.835308
18045	573.226	-0.00243981	0.0889956	-0.0274149	0.978129	0.991462
70003	1.5391	1.75221	1.84542	0.94949	0.342372	NA
50493	5162.97	-0.101058	0.0898045	-1.12532	0.260455	0.574473
66341	13.8847	-0.924091	0.573388	-1.61163	0.107042	0.368592
58250	2150.95	-0.156846	0.0623221	-2.5167	0.0118461	0.0976525
338365	798.156	-0.0137943	0.103243	-0.13361	0.893711	0.957648
28109	877.354	-0.37202	0.0790541	-4.70589	2.52758e-06	0.000186035
216188	412.465	-0.403788	0.121169	-3.33243	0.000860901	0.0171775
319277	911.293	0.194507	0.0875799	2.22091	0.0263571	0.160096
216190	767.623	-0.0116618	0.116096	-0.100449	0.919987	0.968025
69784	349.271	-0.016638	0.133074	-0.125028	0.900501	0.960348
77976	1343.15	-0.0370518	0.104945	-0.353058	0.724045	0.88796
216197	758.778	0.0206383	0.103729	0.198964	0.842291	0.937951
216198	935.572	-0.132612	0.103124	-1.28595	0.198461	0.507083
100503200	3.38328	0.383257	1.18993	0.322084	0.747389	NA
70428	366.815	-0.389742	0.119963	-3.24884	0.00115876	0.0208041
71137	686.411	-0.103113	0.143283	-0.719645	0.471743	0.744326
237422	504.651	-0.20112	0.101533	-1.98083	0.0476102	0.229883
14202	27.9082	1.23141	0.388939	3.16607	0.00154512	0.0254924
103266	573.682	-0.0222656	0.114527	-0.194413	0.845852	0.939695
74238	124.835	0.656511	0.187239	3.50628	0.000454414	0.0108893
12952	352.091	0.0728548	0.148822	0.489544	0.624457	0.835893
74007	138.888	0.113158	0.241293	0.468967	0.639094	0.843086
103136	413.207	-0.101165	0.107063	-0.944915	0.344702	0.650193
72843	629.648	0.328988	0.0919295	3.5787	0.000345304	0.00898713
67341	1.93293	1.98626	2.10448	0.943822	0.345261	NA
28088	2087.69	0.00115818	0.0632084	0.0183232	0.985381	0.993737
69754	229.287	0.165762	0.15456	1.07248	0.283506	0.595527
27204	1449.54	-0.0212504	0.0917684	-0.231565	0.816876	0.928058
21859	2747.28	-0.20423	0.11139	-1.83348	0.0667319	0.280985
66263	35.6862	-0.902289	0.342049	-2.6379	0.00834221	0.0783011
22027	7148.83	-0.151247	0.0626706	-2.41336	0.0158061	0.117173
103220	30.3009	-0.0181145	0.388878	-0.0465814	0.962847	0.984373
103466	3942.52	-0.209759	0.0854336	-2.45523	0.0140796	0.1092
192188	18.2657	-0.435851	0.479522	-0.908929	0.363387	0.665849
17172	223.06	-0.607412	0.169668	-3.58001	0.000343583	0.00896299
16000	144.605	-0.127534	0.239354	-0.532825	0.594155	0.821439
75317	33.118	0.0647629	0.368586	0.175706	0.860525	0.94597
626115	1.30724	-0.317111	2.32014	-0.136678	0.891286	NA
69736	44.3935	-0.0626283	0.348668	-0.179622	0.85745	0.94453
67282	219.319	0.492632	0.181417	2.71547	0.00661817	0.0675306
71712	26.2533	-0.0637117	0.455764	-0.139791	0.888825	0.956156
432486	2005.77	-0.0576091	0.0819226	-0.703214	0.481922	0.751794
20962	57.3899	0.091596	0.349327	0.262207	0.793162	0.918532
212862	886.715	0.222931	0.153255	1.45464	0.145768	0.433936
109272	3.02453	-0.652036	1.21337	-0.537376	0.591008	NA
20728	3.03728	0.199139	1.20224	0.165641	0.86844	NA
237433	12.2104	0.327989	0.598553	0.54797	0.583712	0.8154
104303	1170.63	-0.141156	0.0707823	-1.99422	0.0461278	0.225599
70683	436.689	-0.202593	0.13606	-1.489	0.136487	0.419299
216225	9.71643	1.77271	0.827789	2.1415	0.032234	NA
320091	122.517	-0.035709	0.224232	-0.15925	0.873472	0.950136
237436	87.0379	-0.174311	0.250427	-0.696054	0.486395	0.755175
20186	3.20591	1.20371	1.20777	0.996638	0.31894	NA
216227	71.3875	0.103508	0.246489	0.419928	0.674538	0.862667
213326	764.544	-0.113952	0.0982139	-1.16024	0.245951	0.55928
67019	324.938	0.19009	0.124966	1.52114	0.128226	0.403619
75089	1077.67	-0.155584	0.0790161	-1.96902	0.048951	0.233017
77531	2726.31	-0.145497	0.0703462	-2.06829	0.0386124	0.203963
100043039	1.54434	1.53758	1.7015	0.903658	0.366177	NA
11783	718.476	-0.0789345	0.0996263	-0.792306	0.428182	0.713204
67454	348.944	0.0404915	0.134797	0.300388	0.763881	0.905441
18674	5002.88	-0.0525816	0.0585792	-0.897617	0.36939	0.670967
21917	606.697	-0.205387	0.10975	-1.87141	0.0612882	0.267517
100503982	2.9779	0.320095	1.16325	0.275173	0.783183	NA
110333	41.5419	-0.261239	0.394389	-0.662389	0.507722	0.769897
17997	150.63	0.0960667	0.225259	0.426472	0.669764	0.860835
380653	37.8662	0.496925	0.362058	1.3725	0.169907	0.470635
380654	271.538	0.514691	0.217547	2.36588	0.0179871	0.126392
237459	1130.71	-0.226436	0.0745091	-3.03904	0.00237335	0.0338989
100316689	1.07164	0.0272861	2.21235	0.0123336	0.990159	NA
13713	271.157	0.094263	0.14727	0.640068	0.522128	0.778062
16993	753.289	-0.0905183	0.101024	-0.896005	0.37025	0.672106
237465	3.45483	-1.81678	1.33851	-1.35732	0.174679	NA
69878	63.8041	-0.251388	0.292851	-0.858416	0.390663	0.688877
74454	1.58725	0.789417	1.48562	0.53137	0.595162	NA
57764	290.347	0.234191	0.149555	1.56592	0.117367	0.386672
56307	2525.32	0.000842985	0.0610062	0.013818	0.988975	0.995392
723908	7.64769	-1.01917	1.07978	-0.943868	0.345237	NA
215008	822.683	-0.126377	0.078419	-1.61156	0.107057	0.368592
13998	262.507	0.0139942	0.154456	0.0906029	0.927808	0.972221
22025	160.857	0.362466	0.150184	2.41348	0.015801	0.117173
66414	287.731	-0.00261459	0.122348	-0.0213701	0.98295	0.992792
215472	2.17672	0.887735	1.93851	0.457948	0.64699	NA
319880	456.656	-0.342	0.111254	-3.07405	0.00211172	0.0317171
67723	191.763	-0.0102826	0.163624	-0.0628427	0.949892	0.979183
77048	488.291	0.0231333	0.120074	0.192659	0.847226	0.939891
54712	1242.73	-0.239148	0.0971642	-2.46128	0.0138443	0.107897
12905	58.8593	-0.111635	0.299475	-0.372768	0.709321	0.879171
216233	511.188	0.0461923	0.116461	0.396633	0.691638	0.87036
70523	1.11759	1.43577	2.23691	0.641853	0.520968	NA
67270	650.991	-0.13421	0.125404	-1.07022	0.284519	0.59684
93765	2807.13	-0.0220933	0.0736025	-0.300171	0.764047	0.905532
71207	3100.67	0.283686	0.092367	3.0713	0.00213132	0.0318947
216238	842.108	0.0804327	0.0913543	0.880448	0.378617	0.678374
12226	1685.88	0.0344331	0.0685206	0.502521	0.615301	0.831817
13179	47.6139	0.0753784	0.355344	0.212128	0.832007	0.93373
17022	49.9045	-0.00340419	0.415144	-0.00820002	0.993457	0.996766
13516	5.81629	-1.52751	0.89576	-1.70527	0.0881448	NA
100038699	5.03496	0.181836	0.948098	0.191791	0.847906	NA
67972	9355.15	-0.145386	0.0740029	-1.9646	0.0494603	0.234246
382406	209.491	0.0114097	0.160425	0.0711213	0.943301	0.976065
14426	277.963	-0.0224799	0.173451	-0.129603	0.89688	0.958548
67603	1021.67	-0.429469	0.1054	-4.07468	4.60778e-05	0.00189378
100417125	1.20985	-0.542586	2.02379	-0.268104	0.788619	NA
71832	7.10263	-1.2741	0.827364	-1.53995	0.123572	NA
17311	1666.24	-0.518666	0.205389	-2.52529	0.0115603	0.09603
237500	432.472	0.0176782	0.131288	0.134652	0.892887	0.957648
216274	220.962	0.465248	0.169621	2.74287	0.0060904	0.0639382
68281	232.197	0.0281488	0.138662	0.203003	0.839133	0.936253
67569	146.876	-0.116873	0.229387	-0.5095	0.610401	0.83109
67405	6.0506	-1.46997	2.07228	-0.709349	0.478108	NA
237504	37.5617	0.77892	0.350139	2.2246	0.0261081	0.158918
216285	1.07178	1.63715	2.35226	0.69599	0.486435	NA
74978	117.004	0.288982	0.209646	1.37843	0.16807	0.468247
103098	1630.51	-0.00814258	0.109293	-0.0745023	0.940611	0.975506
278279	138.358	-0.336497	0.185401	-1.81497	0.069528	0.287938
327812	76.0443	-0.295303	0.237417	-1.24382	0.213567	0.525575
216292	88.7735	0.171597	0.225929	0.759517	0.447543	0.727958
52713	314.126	0.0120221	0.143933	0.0835252	0.933434	0.974162
321001	43.7725	0.405004	0.324021	1.24993	0.211325	0.522574
327814	3041.43	-0.140812	0.0791737	-1.77853	0.0753174	0.301898
380660	33.3047	1.11399	0.467474	2.38299	0.0171727	0.12258
108030	1250.94	-0.33564	0.0914005	-3.67219	0.000240484	0.00680241
237523	6.71306	0.111281	0.757686	0.14687	0.883235	NA
628870	73.285	-0.130543	0.223684	-0.583607	0.559485	0.799914
17931	1116.26	-0.0888176	0.0809805	-1.09678	0.272739	0.585223
114774	258.861	0.0944797	0.195411	0.483492	0.628746	0.838135
20979	8165.53	-0.0690367	0.112236	-0.615103	0.538487	0.787231
260315	769.535	-0.189815	0.0991237	-1.91493	0.0555017	0.250757
52679	34.1962	-0.0945653	0.358604	-0.263704	0.792008	0.918011
13008	780.081	-0.383289	0.114828	-3.33793	0.000844056	0.0168881
320150	1223.8	0.0812817	0.0888663	0.914651	0.360375	0.663553
432502	462.668	-0.43867	0.119691	-3.66503	0.000247308	0.00694097
237542	1881.53	0.0721458	0.0873466	0.825971	0.408821	0.701984
71769	43.5369	0.420703	0.379069	1.10983	0.26707	0.581913
53605	3313.96	-0.118197	0.0635326	-1.86041	0.0628276	0.270714
382421	5.45718	-0.717163	1.10088	-0.651448	0.514757	NA
21664	143.489	-0.00984425	0.211165	-0.0466187	0.962817	0.984373
52705	454.477	-0.0312958	0.123106	-0.254219	0.799326	0.920717
73690	16.301	-0.369874	0.545557	-0.677975	0.497788	0.763911
69286	1.76866	1.4289	1.68538	0.847818	0.396539	NA
544736	2.8321	0.00734555	1.35577	0.00541798	0.995677	NA
353025	21.8187	0.0214644	0.574219	0.0373802	0.970182	0.987988
268345	139.228	0.0419225	0.195985	0.213907	0.83062	0.933145
382423	6537.87	-0.0449202	0.0504652	-0.890123	0.3734	0.673933
237553	149.447	-0.210633	0.19256	-1.09386	0.274017	0.586259
216343	11.7998	0.305978	0.611803	0.500125	0.616987	NA
66687	603.372	-0.124278	0.115546	-1.07557	0.28212	0.593967
668041	5.22731	-0.0679955	0.856899	-0.0793507	0.936754	NA
216344	1032.71	-0.00828653	0.0944257	-0.0877571	0.93007	0.973177
100038558	6.46072	-0.709129	0.805973	-0.879842	0.378945	NA
67226	700.941	0.122604	0.085249	1.43819	0.150381	0.440844
66816	205.611	-0.113789	0.194351	-0.585482	0.558224	0.799219
216345	1319.26	-0.0952599	0.103272	-0.922421	0.356309	0.659581
14160	64.0428	-0.744075	0.363535	-2.04678	0.04068	0.210869
77798	2.01397	-1.43367	1.60435	-0.893617	0.371527	NA
216350	3.24736	-0.307505	1.10698	-0.277787	0.781176	NA
19279	261.439	-0.263225	0.156802	-1.67871	0.0932083	0.342579
19263	12.1672	-0.432688	0.569481	-0.759795	0.447377	0.727902
58802	189.751	-0.212186	0.167742	-1.26496	0.205887	0.515826
100504412	30.6259	-0.151385	0.42416	-0.356904	0.721164	0.886386
72068	821.026	-0.107068	0.0846613	-1.26466	0.205993	0.516001
100504423	42.2105	0.453478	0.344537	1.31619	0.188109	0.495103
237558	4.45845	-1.86074	1.23768	-1.5034	0.132735	NA
216363	657.243	-0.11686	0.0975385	-1.19809	0.230882	0.544531
71086	68.8625	-0.198529	0.30353	-0.654066	0.513069	0.772683
544741	4.33635	-3.05055	1.27558	-2.39149	0.0167801	NA
382427	6.1043	-0.269465	0.783201	-0.344057	0.730804	NA
12461	2923.2	-0.0699134	0.0627777	-1.11367	0.265422	0.58086
327826	820.91	-0.414818	0.124915	-3.32081	0.000897567	0.0176167
64050	432.047	-0.202551	0.134587	-1.50499	0.132327	0.41239
17105	850.408	0.249385	0.256858	0.970907	0.331595	0.639859
17110	1.49165	0.951027	1.76716	0.538165	0.590463	NA
432508	1875.4	-0.139648	0.0875994	-1.59417	0.110899	0.374958
70574	112.018	-0.237077	0.222177	-1.06706	0.285944	0.597224
17246	1023.1	-0.0280111	0.0916753	-0.305547	0.75995	0.90381
215436	565.945	0.13474	0.101914	1.32209	0.186137	0.492481
103468	351.279	0.154525	0.114406	1.35067	0.176803	0.481095
100862040	42.6046	-0.0183147	0.392887	-0.0466157	0.962819	0.984373
215449	792.287	-0.120774	0.0847989	-1.42424	0.154376	0.446299
17245	109.95	0.0025517	0.220165	0.0115899	0.990753	0.996
69181	486.878	-0.250543	0.121458	-2.06279	0.0391329	0.205733
97640	2.0821	-3.24173	2.08702	-1.55328	0.120356	NA
71902	3186.96	0.0782487	0.0584755	1.33815	0.180849	0.485748
67081	3.19986	-0.90349	1.23431	-0.731981	0.46418	NA
74053	491.394	0.0693655	0.17194	0.403427	0.686634	0.867903
117599	77.6284	-0.336981	0.248256	-1.35739	0.174657	0.477594
73914	25.1324	0.255745	0.481182	0.531494	0.595076	0.821932
68212	469.104	-0.012154	0.128495	-0.0945878	0.924642	0.970573
66225	12.9745	-0.514644	0.590736	-0.871191	0.38365	0.68343
320183	216.105	0.117919	0.213165	0.553183	0.580138	0.813583
100504616	1.42526	1.63317	2.1235	0.769096	0.441836	NA
380664	497.63	-0.226723	0.13719	-1.65262	0.0984092	0.3524
24117	9.02067	1.08529	0.817945	1.32685	0.184558	NA
74694	715.069	0.0555975	0.170081	0.326888	0.743753	0.896505
75612	2224.09	-0.0163376	0.0690265	-0.236685	0.812901	0.925892
192678	316.751	-0.183215	0.133588	-1.37149	0.170222	0.470898
56480	699.138	0.104329	0.102772	1.01515	0.310034	0.620216
73192	2114.04	0.129354	0.0634726	2.03795	0.0415545	0.213561
270802	82.0573	0.817065	0.298245	2.73958	0.00615178	0.0642785
117600	846.208	0.0260532	0.0937835	0.277802	0.781164	0.913437
216394	5.95725	2.09975	1.08735	1.93107	0.053475	NA
668272	25.5576	-0.248454	0.429754	-0.578131	0.563176	0.802725
216395	483.605	0.15549	0.115485	1.34641	0.178169	0.482951
54140	2.25003	0.755132	1.49946	0.503602	0.614541	NA
319272	2.20427	2.32753	1.93179	1.20486	0.228257	NA
319468	1215.37	-0.120165	0.0904457	-1.32859	0.183983	0.489783
67074	1875.68	-0.0431806	0.064896	-0.66538	0.505807	0.769053
14479	1415.72	-0.00224773	0.0754719	-0.0297823	0.976241	0.990726
100042958	2.97538	3.40259	1.69202	2.01097	0.0443289	NA
268354	1046.02	-0.310963	0.117288	-2.65128	0.00801864	0.0767597
20503	269.441	-0.277527	0.17922	-1.54853	0.121495	0.392699
320398	36.6135	0.103837	0.33501	0.309953	0.756597	0.902511
68876	71.8958	0.792836	0.274045	2.89308	0.00381483	0.0475144
52468	2171.81	-0.00652817	0.0920942	-0.0708858	0.943489	0.976065
11567	27.6095	-0.486076	0.500555	-0.971075	0.331511	0.639783
66399	162.101	-0.0420337	0.162754	-0.258266	0.796202	0.919633
100504608	3.15302	-2.51445	1.36103	-1.84746	0.0646804	NA
17299	98.1049	0.0302888	0.216727	0.139756	0.888853	0.956156
13115	6.46135	-1.06151	0.81744	-1.29858	0.194088	NA
216438	500.531	-0.17911	0.123644	-1.44859	0.147451	0.436692
12567	1270.14	-0.206687	0.0759689	-2.72068	0.00651487	0.0667496
67125	1482	0.00562087	0.0680239	0.0826308	0.934145	0.974289
100504703	31.2151	-0.0260209	0.371721	-0.0700012	0.944193	0.976449
216439	7201.91	-0.332554	0.0868358	-3.82968	0.00012831	0.00423569
216440	2534.03	-0.156669	0.0951945	-1.64578	0.0998086	0.35528
14421	1194.29	-0.0945447	0.125518	-0.753236	0.451308	0.729803
216441	24.5313	-0.252805	0.465416	-0.543181	0.587005	0.817415
52666	1410.66	-0.215676	0.11043	-1.95305	0.0508132	0.237843
80904	1818.78	-0.319095	0.0721883	-4.42032	9.85567e-06	0.000553221
100038591	17.3172	0.59401	0.511502	1.1613	0.245518	0.558961
117150	698.586	0.138598	0.0890718	1.55603	0.119701	0.390327
16572	19053.6	0.00114103	0.109338	0.0104359	0.991674	0.996578
69654	4380.03	-0.0576968	0.0783566	-0.736337	0.461526	0.736827
110962	500.139	0.508368	0.154022	3.30061	0.000964755	0.0182889
13198	261.525	-0.456053	0.123855	-3.68217	0.00023126	0.00661936
216443	1179.16	-0.0999264	0.0898957	-1.11158	0.266318	0.581402
216445	3.97231	0.277274	0.9765	0.283947	0.776451	NA
71750	1846.75	0.0486005	0.0725927	0.669496	0.503179	0.767479
237611	34.5303	-0.142617	0.417277	-0.34178	0.732516	0.891979
407790	5.03014	-1.62421	1.11417	-1.45778	0.144901	NA
108037	582.736	-0.124829	0.0937209	-1.33193	0.182884	0.488571
104080	29.1117	-0.0729042	0.45632	-0.159766	0.873066	0.950084
16971	9529.95	-0.0786008	0.0621632	-1.26443	0.206077	0.516122
20852	44.7537	0.750767	0.314421	2.38777	0.0169508	0.121657
17937	191.418	-0.298648	0.159118	-1.87689	0.0605328	0.265424
72243	6.15561	-0.126396	0.858503	-0.147229	0.882952	NA
210035	123.46	0.18555	0.205126	0.904566	0.365695	0.66768
432516	10.2094	0.0585448	0.735549	0.0795932	0.936561	NA
21334	5.09362	-0.429419	1.03079	-0.416591	0.676977	NA
320080	192.49	-0.363371	0.194343	-1.86974	0.06152	0.26789
11536	7.97386	0.211351	0.928215	0.227696	0.819883	NA
107605	2.57401	-0.205203	1.38997	-0.147631	0.882634	NA
103142	9.93626	0.202466	0.757274	0.267362	0.78919	NA
19075	130.246	0.321906	0.197344	1.63119	0.102849	0.361925
17938	3250.44	-0.460132	0.0533097	-8.63129	6.06626e-18	7.29266e-15
56351	908.365	0.0507744	0.0780547	0.650497	0.515371	0.77427
100862107	1.52377	-0.985791	1.70143	-0.579391	0.562325	NA
11947	21343.9	-0.0419675	0.058859	-0.713018	0.475834	0.747231
751518	3.13638	-1.18071	1.44086	-0.81945	0.41253	NA
116848	907.143	-0.266528	0.108624	-2.45368	0.0141404	0.109554
56516	443.567	-0.161561	0.133038	-1.2144	0.224595	0.537356
216456	111.988	-0.185751	0.183078	-1.0146	0.310295	0.620505
66701	89.9924	0.061166	0.218401	0.280062	0.77943	0.913003
17339	5.31891	-0.0657196	0.812512	-0.0808845	0.935534	NA
21853	59.734	-0.634471	0.273601	-2.31897	0.0203968	0.136098
20847	753.632	-0.234134	0.0999544	-2.34241	0.0191597	0.131243
103135	409.87	0.791579	0.10908	7.25687	3.96153e-13	1.84352e-10
56530	769.785	-0.0911559	0.0901656	-1.01098	0.312024	0.622239
12974	6052.81	-0.0189933	0.056965	-0.333421	0.738817	0.894367
210582	540.085	-0.0200573	0.110385	-0.181702	0.855816	0.943668
237615	2177.17	0.0377107	0.0726592	0.519007	0.603756	0.827451
72002	23.5265	0.454397	0.49386	0.920092	0.357525	0.660814
69917	1031.67	0.268024	0.0968583	2.76718	0.00565436	0.0612846
67588	1855.29	-0.113666	0.0820609	-1.38514	0.166009	0.464585
68094	4505.61	-0.071959	0.0560331	-1.28422	0.199064	0.507277
17904	5286.1	-0.0840543	0.0643959	-1.30528	0.191799	0.498181
216459	357.994	0.185063	0.141342	1.30932	0.190426	0.497029
100502705	131.218	-0.100779	0.191038	-0.527531	0.597825	0.823393
23943	152.359	-0.167965	0.187057	-0.897938	0.369218	0.670967
103284	147.884	0.198256	0.218539	0.907186	0.364309	0.66669
67945	6251.43	-0.186596	0.0746702	-2.49894	0.0124566	0.101119
18813	2170.91	-0.0597815	0.0710535	-0.841359	0.400147	0.695582
13867	12.1723	1.82494	0.745987	2.44635	0.0144312	0.11115
668459	1.44932	-3.3534	1.87302	-1.79037	0.073395	NA
27370	3105.1	-0.0490067	0.101169	-0.484406	0.628098	0.837968
22781	138.177	-0.0259549	0.190906	-0.135956	0.891856	0.957364
211389	263.63	0.351306	0.160191	2.19305	0.0283041	0.166864
19344	3450	-0.0758956	0.0661141	-1.14795	0.25099	0.564651
12566	167.055	0.0521434	0.182815	0.285225	0.775472	0.910841
20431	17.1717	2.42732	0.629814	3.85402	0.000116195	0.0039721
13139	42.5261	-0.438532	0.354777	-1.23608	0.21643	0.529274
78428	190.332	-1.24164	0.176401	-7.03875	1.93976e-12	7.56296e-10
58223	145.188	0.191604	0.294423	0.650779	0.515189	0.774179
73827	182.113	-0.33657	0.166151	-2.02569	0.0427969	0.216904
74330	898.512	0.0854299	0.079763	1.07105	0.284148	0.596298
66844	69.3235	0.0379944	0.265487	0.143112	0.886202	0.955649
66118	381.064	-0.178127	0.118927	-1.49778	0.13419	0.415146
14561	463.703	-0.319054	0.12088	-2.63944	0.00830438	0.0781379
12512	1990.53	0.0728684	0.0913436	0.79774	0.425021	0.711515
19682	51.948	0.894304	0.414685	2.15659	0.0310377	0.178174
14533	474.582	-0.127468	0.154074	-0.827317	0.408057	0.701885
16404	116.624	0.556326	0.230232	2.41637	0.0156761	0.116814
11923	4.00413	-4.49996	1.62036	-2.77713	0.00548415	NA
625068	2.5365	-0.989776	1.3341	-0.741907	0.458144	NA
623734	2.28815	-2.29925	1.61804	-1.42101	0.155313	NA
625109	1.82083	0.342776	1.55838	0.219957	0.825905	NA
625131	13.4302	-1.36196	0.61148	-2.22733	0.0259255	0.158274
434624	12.9556	-0.328129	0.624534	-0.525398	0.599306	0.824804
236604	222.107	-0.157616	0.170504	-0.924411	0.355272	0.65925
78887	167.549	-0.265887	0.190202	-1.39792	0.162138	0.458556
74203	809.565	-0.0586231	0.0926276	-0.63289	0.526806	0.780916
13494	1245.98	0.13076	0.0890451	1.46847	0.141978	0.428483
56218	334.654	0.0624737	0.126993	0.491945	0.622758	0.835195
791413	21.3128	0.0574013	0.469608	0.122233	0.902715	0.961217
100302648	13.6968	-0.641246	0.819271	-0.782703	0.433802	0.717994
216505	694.398	0.167384	0.121925	1.37285	0.1698	0.470508
16886	3133.05	0.0570213	0.088064	0.647498	0.51731	0.774944
193670	498.055	-0.105092	0.110403	-0.951891	0.341152	0.648072
71523	155.21	0.234082	0.154604	1.51408	0.130006	0.407355
237625	22.1278	0.386122	0.542052	0.712334	0.476258	0.747481
170835	297.507	-0.0010177	0.138913	-0.00732622	0.994155	0.996835
114679	1083.44	-0.186574	0.0911969	-2.04584	0.040772	0.211119
29856	73.6403	-0.290541	0.270304	-1.07486	0.282435	0.594319
544752	2596.34	-0.195851	0.0691836	-2.83088	0.00464201	0.0544879
74522	1798.47	0.0881837	0.0616496	1.4304	0.152602	0.444446
74309	858.884	0.0216621	0.112451	0.192635	0.847244	0.939891
67430	51.425	0.244203	0.289589	0.843277	0.399074	0.694971
75219	937.941	0.0252888	0.106452	0.23756	0.812222	0.92545
103710	372.766	-0.0557166	0.109558	-0.508559	0.611061	0.83109
21452	334.171	0.135356	0.126163	1.07287	0.28333	0.595299
64934	848.51	0.149061	0.095746	1.55684	0.119509	0.39023
53897	2.7022	-1.14167	1.1595	-0.984617	0.324812	NA
100862181	2.08419	-1.45793	1.6504	-0.883383	0.37703	NA
103655	14.2616	0.0781081	0.631435	0.123699	0.901553	0.960831
380683	206.962	-0.0267401	0.171617	-0.155813	0.87618	0.951539
67900	236.026	-0.704227	0.169134	-4.16372	3.13106e-05	0.00141594
67815	340.77	-0.0948357	0.159098	-0.596083	0.55112	0.795443
71673	399.81	-0.0775648	0.116244	-0.667259	0.504607	0.768199
100526466	3.54908	0.597878	1.29658	0.461119	0.644714	NA
216516	824.512	0.314337	0.117492	2.6754	0.00746402	0.0732622
67465	1230.91	-0.127455	0.0889197	-1.43337	0.151753	0.442975
103724	465.134	0.00370219	0.105434	0.0351138	0.971989	0.988991
71962	46.0245	-0.0772521	0.359266	-0.215028	0.829746	0.93289
16878	22.9253	0.202156	0.48192	0.41948	0.674866	0.86301
75828	3.82849	0.750646	1.0136	0.740577	0.45895	NA
74302	2102.6	-0.0087529	0.0642543	-0.136223	0.891645	0.957364
75452	287.237	-0.167627	0.127723	-1.31243	0.189374	0.495862
66152	2110.38	0.0481237	0.0885841	0.543255	0.586955	0.817415
67178	326.207	0.152382	0.158534	0.961191	0.336456	0.644499
192650	138.744	0.0305934	0.226273	0.135206	0.892449	0.957494
18016	4581.56	-0.0828959	0.0919563	-0.901471	0.367338	0.668675
18082	966.446	-0.10645	0.1076	-0.98931	0.322511	0.630459
107829	477.123	0.0378167	0.106493	0.355111	0.722507	0.887129
380684	266.122	0.419962	0.231371	1.8151	0.0695085	0.287938
11764	1832.65	0.0480318	0.0646586	0.742853	0.457571	0.734006
78926	1054.71	0.252579	0.0786395	3.21186	0.00131877	0.0228336
75668	91.2329	0.479586	0.305002	1.5724	0.115857	0.384111
14030	2124.26	-0.222974	0.0614911	-3.62612	0.000287714	0.00787584
279766	230.764	0.133357	0.173191	0.769999	0.4413	0.723731
140703	832.731	-0.100804	0.120097	-0.839361	0.401267	0.696423
84035	726.435	0.0858806	0.159974	0.536842	0.591377	0.820419
407821	243.306	-0.102833	0.189165	-0.543618	0.586704	0.817415
22433	994.964	-0.246547	0.098118	-2.51276	0.0119789	0.0985222
104479	281.689	0.0418871	0.15175	0.276026	0.782528	0.914118
665181	66.9627	0.187614	0.244649	0.76687	0.443159	0.725041
[truncated: 15,905 more rows]

## Sheet: Table S4
	Control neuon (5 mM KCl) vs. CHD8 CKO neuon (5 mM KCl)		Control neuon (55 mM KCl) vs. CHD8 CKO neuon (55 mM KCl)
gene_id	log2FoldChange	padj	log2FoldChange.y	padj.y
11287	1.05482	NA	1.01861	NA
11298	1.61033	NA	0.70291	NA
11302	-0.0764719	0.78466	-0.0957285	0.690786
11303	0.127457	0.815263	-0.074215	0.888029
11304	1.27412	0.299819	1.99991	0.0445839
11305	0.100346	0.445624	-0.032005	0.840232
11306	-0.121254	0.671865	-0.130787	0.605519
11307	0.0731817	0.817468	0.151985	0.601088
11308	-0.0289918	0.871375	-0.150452	0.127122
11350	-0.0243844	0.933873	-0.0641957	0.766049
11352	-0.318613	0.000984715	-0.281405	0.0064412
11363	0.154789	0.453385	0.232619	0.160815
11364	0.00160816	0.995061	-0.100771	0.520023
11370	0.163647	0.377827	0.0726434	0.734376
11409	0.310178	0.355496	0.206158	0.552712
11416	0.0886666	0.719047	0.280014	0.0816379
11418	-0.238423	0.286506	-0.326188	0.0793433
11419	-0.519213	0.00238106	-0.499558	0.0037616
11421	1.24611	0.0147647	1.08896	0.0340768
11423	-0.439639	0.149025	-0.518452	0.0556587
11426	-0.0687899	0.611173	-0.09599	0.386384
11428	0.206179	0.0490455	0.142338	0.218819
11429	0.0101428	0.96203	-0.0146192	0.928952
11430	0.116311	0.370269	0.0707462	0.612075
11431	0.181081	0.228188	0.12104	0.460962
11432	-0.154382	0.307275	-0.0532726	0.779346
11433	-0.104572	0.962354	-0.303644	0.849926
11434	-0.257804	NA	0.449942	NA
11435	0.810297	NA	1.29485	NA
11438	-0.157422	0.525576	0.0130519	0.965946
11441	-0.0175367	0.968149	-0.244394	0.249253
11443	0.494871	0.43135	0.275015	0.698273
11444	-0.145337	0.56309	-0.00349315	0.990881
11448	0.745186	NA	0.539137	NA
11459	0.638466	NA	-1.38193	NA
11461	-0.0677106	0.556586	-0.047788	0.676169
11465	0.032935	0.879942	-0.030114	0.87209
11468	1.53293	NA	0.252379	NA
11470	2.66008	NA	0.0783294	NA
11471	-2.20732	NA	0.285238	NA
11472	-0.108515	0.862423	-0.161062	0.744326
11474	0.191041	0.887689	0.361905	0.728844
11475	0.743471	0.34481	0.693671	0.353542
11477	-0.275406	0.0789606	-0.227708	0.125811
11479	-0.0594738	0.773269	0.07412	0.685605
11480	-0.0252605	0.935063	-0.165792	0.370028
11481	-0.20236	0.879497	-1.42382	0.0853877
11482	0.0126088	NA	0.571774	NA
11484	1.27503	NA	1.33558	NA
11486	-0.154994	0.864791	-0.505079	0.363992
11487	-0.016451	0.949258	-0.0170694	0.935223
11488	0.0491069	0.855642	0.00843561	0.973704
11489	-0.292952	0.0760351	-0.267139	0.0996394
11490	-0.103551	0.436478	-0.210788	0.0258357
11491	0.0799119	0.837568	0.0899479	0.789768
11492	-0.200308	0.472717	-0.0998995	0.747781
11496	-0.0240644	0.898846	-0.0523283	0.709203
11498	0.9505	NA	1.3201	NA
11499	0.435137	0.772906	0.733125	0.535256
11501	-0.134475	0.847235	-0.0218308	0.974289
11502	-0.0877264	0.671865	-0.0500318	0.809876
11504	0.182623	0.375778	-0.0825624	0.726258
11512	0.177588	0.126828	0.0182444	0.923697
11513	0.255839	0.730291	0.267022	0.683838
11514	0.366057	0.320338	0.388892	0.253606
11515	-0.159179	0.49383	-0.0318751	0.918011
11516	-0.863553	0.462207	-0.655391	0.390327
11517	-0.161145	0.361427	-0.237115	0.0965294
11518	-0.0410426	0.736093	-0.0566972	0.575361
11519	-0.205023	0.294036	-0.155629	0.440798
11520	0.273794	0.493868	0.159737	0.690696
11529	-0.286891	NA	1.03172	NA
11532	0.134247	0.306185	0.141288	0.235797
11534	0.0370763	0.89217	-0.0181868	0.940475
11535	-0.160578	0.898908	0.0574069	0.957648
11536	0.0889295	NA	0.211351	NA
11538	-0.0508749	0.775645	-0.0544483	0.729055
11539	-0.0302038	0.900046	0.0105659	0.958592
11540	0.00264954	NA	0.0159971	NA
11541	0.0552224	0.974758	0.355817	0.795711
11542	-1.38966	NA	0.0801424	NA
11544	0.0521562	0.796658	0.03355	0.863116
11545	0.00416236	0.991454	-0.0535479	0.843086
11546	0.0579555	0.876727	-0.109666	0.705571
11548	-0.204509	0.764903	-0.0143793	0.983607
11549	-0.111191	0.885649	-0.441167	0.350672
11550	0.336038	0.754856	-0.374352	0.711515
11551	0.0586896	0.758201	-0.0258301	0.894043
11553	-0.379517	0.195538	-0.09011	0.838624
11554	-0.330814	0.262533	-0.25968	0.370016
11555	-0.243029	NA	-0.782141	NA
11556	0.229064	0.900923	1.2622	0.27001
11564	0.0119478	0.980383	0.0740147	0.83196
11565	1.09618	NA	-0.0547629	NA
11566	-0.0159323	0.947669	0.0374479	0.834969
11567	0.635083	0.559309	-0.486076	0.639783
11568	0.500301	0.0815301	0.212541	0.562442
11569	0.0608541	0.809368	-0.116338	0.546477
11576	0.409018	NA	-0.918742	NA
11593	0.190831	0.673757	0.464698	0.129846
11595	0.221383	0.336067	0.0593299	0.840482
11596	0.359221	0.69248	-0.338453	0.707728
11600	0.219786	0.491728	-0.0152525	0.969274
11601	-1.17272	0.071207	-0.678927	0.3524
11602	-1.09007	NA	-0.156097	NA
11603	-0.0303436	0.83487	-0.058129	0.607186
11605	0.420479	0.00616754	-0.108837	0.531006
11606	0.521427	0.225509	0.29217	0.548785
11610	0.279577	0.314174	-0.0175867	0.963729
11622	-0.0793534	0.861136	-0.197925	0.510841
11624	2.00045	NA	-1.38191	NA
11629	0.177491	0.809612	0.605717	0.175933
11630	0.097399	NA	-0.837882	NA
11632	0.284158	0.0888341	0.223158	0.196093
11636	0.149869	0.271834	0.0243203	0.899131
11637	0.0560534	0.87956	0.187906	0.44539
11639	-0.162121	0.168361	-0.177974	0.0909892
11640	-0.0580779	0.829915	0.0475951	0.853724
11641	-0.0212081	0.945416	0.00517207	0.982532
11642	2.80203	NA	2.68876	NA
11647	-0.515263	0.640525	0.222077	0.848212
11651	-0.0493894	0.819581	-0.0721814	0.685527
11652	0.183035	0.117255	0.157538	0.163417
11655	-0.0861956	0.701069	0.0850151	0.68343
11656	-1.61244	NA	-0.858773	NA
11657	2.58279	NA	-1.02866	NA
11658	-0.250087	0.124539	-0.239621	0.11952
11666	0.0380358	0.922555	-0.115062	0.672381
11668	-0.20882	0.443892	-0.268136	0.243629
11669	0.130578	0.471582	0.125144	0.463661
11670	0.301049	NA	1.01582	NA
11671	0.119689	0.506857	0.171499	0.240461
11674	0.0414435	0.816244	0.0149689	0.931998
11676	0.303154	0.00269133	0.212446	0.0546613
11677	-0.173077	0.388662	-0.196138	0.265424
11682	0.230615	0.841673	0.186045	0.863739
11684	0.216446	NA	-0.809522	NA
11687	-2.86365	NA	0.786533	NA
11689	0.0729825	NA	-0.0639165	NA
11690	-0.172133	NA	0.608311	NA
11692	0.0557977	0.902182	0.206526	0.497205
11694	1.8007	NA	0.649377	NA
11695	0.914843	0.320878	0.455429	0.716965
11702	-0.00838595	0.982738	-0.0290846	0.922336
11705	0.106277	NA	-0.356337	NA
11717	-0.0437215	0.930049	0.0394173	0.923697
11722	0.163362	0.779057	0.327013	0.478133
11727	-0.173048	0.889383	-0.944426	0.0940932
11731	1.08849	NA	-0.905128	NA
11732	-0.0692949	0.696563	-0.082429	0.58245
11733	0.227716	0.573509	0.287806	0.41359
11735	-0.0403977	0.806562	-0.0929822	0.444446
11736	-0.213381	0.10007	-0.14994	0.280145
11737	-0.343676	1.92e-07	-0.302892	9.58e-06
11739	0.01797	0.921861	0.0199307	0.895808
11740	-0.109304	0.563666	-0.10657	0.542543
11744	0.697387	0.0829809	0.814348	0.0190129
11745	0.540035	0.652134	0.610277	0.555476
11746	0.260948	0.498208	0.360172	0.259611
11747	0.107278	0.767155	0.0829836	0.806638
11749	-0.0905643	0.515896	-0.0840686	0.526532
11750	-0.321066	0.000251574	-0.278684	0.00197398
11752	0.14252	NA	0.800577	NA
11754	-1.69432	NA	-1.49864	NA
11757	0.0296259	0.902182	0.0682102	0.704174
11758	0.375002	0.2414	0.294656	0.36452
11761	0.14588	0.725791	0.171821	0.625018
11764	-0.0735346	0.60286	0.0480318	0.734006
11765	-0.0312736	0.871279	-0.0670288	0.638706
11766	-0.00719679	0.988821	-0.182574	0.590648
11767	-0.035366	0.877942	-0.0582439	0.740966
11769	0.0934494	0.472963	0.038337	0.797696
11771	0.000648702	0.998189	0.0434279	0.834197
11772	0.0107232	0.972109	-0.0164118	0.942636
11773	-0.0809311	0.7305	-0.0470541	0.837616
11774	-0.0222964	0.923286	-0.0294592	0.874147
11775	0.00598574	0.985923	0.00239118	0.992451
11776	-0.0668971	0.715223	-0.0379924	0.831706
11777	0.146913	0.665284	0.130948	0.670301
11778	-0.250029	0.0176222	-0.234496	0.0258357
11781	0.179535	0.616207	0.241783	0.436546
11782	-0.162461	0.519478	-0.160631	0.488276
11783	-0.10518	0.627158	-0.0789345	0.713204
11784	-0.0137513	0.957172	-0.0203094	0.919418
11785	-0.0738153	0.768789	-0.0657199	0.774989
11787	-0.0128756	0.975238	-0.0308883	0.921602
11789	0.0714646	0.72207	0.081776	0.630407
11790	0.196878	0.212017	0.283016	0.0327722
11792	-0.0766325	0.855639	-0.0688083	0.852054
11793	0.000414105	0.999017	-0.0948175	0.745748
11796	0.102722	0.929671	0.129449	0.892715
11797	-0.00981894	0.979809	0.308099	0.0736658
11798	0.0326536	0.904038	0.0349181	0.879113
11799	-0.248563	0.550112	-0.406144	0.198658
11800	-0.0349363	0.909362	0.0990276	0.651
11801	-1.1523	NA	2.51064	NA
11803	-0.14514	0.51474	-0.151624	0.455437
11804	0.0648698	0.536037	-0.0264643	0.821932
11806	2.69985	NA	1.06788	NA
11807	-0.182793	0.927309	0.104225	0.946727
11810	-0.0581187	0.925442	0.0627132	0.905587
11811	0.676706	NA	0.930767	NA
11812	-0.497074	NA	-1.75318	NA
11815	0.13688	0.860746	-0.323774	0.563521
11816	0.268548	0.0254558	0.242774	0.0420862
11818	0.182651	NA	0.829755	NA
11819	0.0815815	0.788029	-0.116285	0.650064
11820	0.0212597	0.945606	-0.0366686	0.877023
11821	-0.0970335	0.744839	-0.137926	0.572398
11826	3.83544	0.143818	5.20866	0.0228223
11829	0.218888	0.70259	0.135949	0.806895
11831	-0.965211	NA	1.19697	NA
11832	-0.798015	NA	-1.0407	NA
11834	0.136821	0.408485	0.198622	0.143297
11835	0.608833	NA	0.14542	NA
11836	-0.246138	0.00582626	-0.232598	0.00898713
11837	0.0654018	0.54245	0.0648051	0.511295
11838	0.499419	0.597079	-0.661022	0.208134
11839	-3.0805	0.0905716	-1.06967	0.13213
11840	0.0203147	0.90966	0.00497574	0.974289
11841	-0.136044	0.290283	-0.234566	0.0154791
11842	-0.0208001	0.924927	-0.0690216	0.646554
11843	-0.0446355	0.844425	-0.402087	0.000123978
11844	0.11728	0.414969	0.00799928	0.965601
11845	-0.129514	0.388413	-0.195917	0.102293
11847	-0.463407	0.177356	-0.514161	0.0458293
11848	0.050204	0.778805	-0.00148831	0.992881
11852	-0.246648	0.0231687	-0.185295	0.10123
11853	0.15858	0.643896	0.190328	0.516511
11854	0.517236	0.330973	0.440085	0.390225
11855	-0.0213864	0.951484	0.132192	0.544975
11856	-0.159199	0.937075	-0.964698	0.402471
11857	0.0067662	0.991855	0.355421	0.273856
11858	-0.134982	0.436105	-0.225291	0.092038
11861	-0.0055499	0.98412	0.0103489	0.959805
11863	-0.129859	0.637526	0.180081	0.419575
11864	0.031678	0.851949	-0.00523942	0.974081
11865	0.0595933	0.875806	0.0730019	0.820534
11867	0.358738	0.170994	0.379667	0.112175
11876	1.20558	NA	1.05791	NA
11877	0.0668273	0.76029	0.126174	0.456636
11878	0.204372	0.620877	0.0539339	0.910672
11881	0.136309	0.605313	0.0664345	0.813583
11883	-0.0455925	0.877479	-0.0223594	0.933305
11886	-0.0464989	0.857148	-0.00357926	0.987463
11889	0.785371	0.615025	-0.0617953	0.974081
11891	1.42285	0.140419	0.324203	0.813583
11898	0.46727	0.00239486	0.470703	0.00189378
11899	0.0902601	0.438208	-0.0501249	0.694477
11905	0.870178	NA	1.17158	NA
11906	-0.22266	0.844617	-0.300506	0.761751
11907	-0.061543	0.756021	-0.0474282	0.799302
11908	0.238769	0.482271	0.341286	0.248432
11909	-0.184884	0.117376	-0.075552	0.611949
11910	0.288216	0.401425	-0.827628	2.52e-09
11911	-0.454981	2.01e-07	-0.291042	0.0013862
11920	0.257916	0.206342	0.0284744	0.923697
11922	-0.32797	0.120659	-0.202179	0.389023
11923	0.167245	NA	-4.49996	NA
11924	0.328642	0.685674	-0.742334	0.194147
11927	0.23553	0.145072	0.246615	0.0944636
11928	0.0798446	0.472963	-0.00816398	0.954164
11931	0.0595463	0.800431	-0.0198431	0.932262
11932	0.192718	0.133692	0.138569	0.305985
11933	0.106983	0.51769	-0.0147989	0.942636
11936	-0.388263	0.700204	-0.179751	0.860135
11937	-1.89116	NA	-3.3611	NA
11938	0.0321752	0.819425	0.0192181	0.886852
11941	-0.0798156	0.699754	0.023261	0.917504
11944	-1.81097	NA	-0.720917	NA
11946	-0.267959	0.000298952	-0.270172	0.000202622
11947	-0.0120968	0.948685	-0.0419675	0.747231
11949	0.0759818	0.554659	0.104616	0.321486
11950	-0.0972548	0.388413	-0.128708	0.171056
11951	0.0712254	0.684938	0.0451566	0.792539
11957	-0.0926078	0.482271	-0.100126	0.395978
11958	-0.0349296	0.905635	-0.100803	0.625018
11964	-0.0348437	0.800438	-0.0675838	0.51802
11966	-0.159276	0.363208	-0.103125	0.58086
11972	0.0830502	0.595344	-0.0113601	0.950084
11973	-0.190339	0.299875	-0.137479	0.475066
11974	0.1662	0.654417	-0.0246234	0.952241
11975	-0.0551717	0.798227	-0.0370185	0.855956
11977	0.485238	0.0274028	0.0734041	0.829272
11979	-0.238707	0.715034	0.246369	0.668425
11980	-0.243976	0.000699705	-0.236926	0.00100902
11981	-0.0531959	0.844306	-0.037568	0.879508
11982	0.89588	0.037406	0.907926	0.0187733
11983	0.0135824	0.973146	-0.0597606	0.831817
11984	-0.0986123	0.593633	-0.175099	0.201735
11987	-0.124093	0.480529	-0.153504	0.293107
11988	0.00572651	0.994127	-0.0284312	0.963936
11989	-0.821491	0.205991	-0.241756	0.771273
11990	0.0295977	0.855666	0.0867393	0.438708
11991	-0.168053	0.0715544	-0.300209	6.74e-05
11992	0.0711449	0.822003	0.103787	0.689292
11993	-0.0249772	0.921861	-0.070259	0.698585
11994	-0.558661	0.109315	-0.535055	0.116731
12000	-0.0935568	NA	3.93429	NA
12005	0.00628786	0.982103	0.135417	0.428842
12006	-0.368163	0.0195733	-0.247395	0.204232
12007	4.33709	NA	1.41313	NA
12009	-0.0050388	0.992617	0.00671526	0.98616
12010	0.164371	0.511574	-0.0185518	0.952241
12012	0.582526	NA	0.683541	NA
12013	0.00111233	0.997758	-0.0656007	0.781751
12014	-0.291046	0.179076	-0.263079	0.21741
12015	-0.0650691	0.82051	-0.0227601	0.935456
12017	0.0197266	0.949142	0.0105804	0.964936
12018	0.110037	0.609189	0.127813	0.497205
12020	-2.88776	NA	2.2367	NA
12021	0.352598	0.730291	-0.270957	0.774627
12022	-0.416265	NA	0.370871	NA
12023	1.15374	NA	-0.676717	NA
12028	-0.145925	0.268419	-0.124739	0.349063
12029	-1.20959	0.236103	0.60247	0.540729
12032	-0.113949	0.373746	-0.186559	0.0620661
12033	0.0706585	0.863567	-0.0215239	0.9549
12034	-0.115469	0.559309	-0.130841	0.458392
12035	-0.0924534	0.685674	-0.230062	0.119773
12036	0.65822	0.00214631	0.201835	0.506684
12038	-0.0755194	0.928871	0.0660886	0.923356
12039	0.0616336	0.818883	0.0412459	0.868986
12040	-0.133739	0.717082	-0.0442963	0.908475
12041	0.00991297	0.976677	-0.187176	0.299595
12042	0.149767	0.643896	-0.104599	0.733653
12043	-0.0531016	0.895538	0.159524	0.560335
12044	-0.78929	NA	-1.26758	NA
12045	0.149227	0.928871	-0.490726	0.65125
12047	0.90878	NA	-0.512201	NA
12048	0.025899	0.917419	0.0287479	0.894071
12050	-0.0434621	0.831133	-0.203502	0.0838729
12051	0.182119	NA	0.0567982	NA
12053	-0.289559	0.272486	0.166667	0.579236
12054	-0.000975024	0.998189	0.188249	0.484136
12055	0.0647885	0.923152	-0.122305	0.816181
12057	-0.67763	NA	-0.186244	NA
12061	0.202983	NA	-0.818952	NA
12062	0.0967584	0.947907	-0.705859	0.395236
12064	-0.366846	0.0148611	-0.325608	0.00840043
12068	-0.505611	0.00495737	-0.470834	0.00853821
12069	-0.215694	0.183654	-0.219586	0.140469
12070	-0.178512	0.330439	-0.239038	0.116814
12075	-0.560891	NA	-0.667043	NA
12091	-0.0302199	0.949258	-0.0493085	0.897089
12096	-3.94065	NA	1.62865	NA
12111	-0.104308	0.724227	-0.101064	0.701984
12121	0.0107494	0.976469	0.0108178	0.9692
12122	0.0463034	0.900403	0.0765159	0.800658
12123	-0.0867444	0.695088	-0.0660496	0.74881
12125	-0.610236	0.00102836	-0.492981	0.00779872
12140	0.0184248	0.936854	0.00976895	0.958058
12142	0.270393	NA	-1.23981	NA
12144	0.341905	0.381665	0.00916697	0.984388
12145	0.913803	0.474236	0.139666	0.933029
12151	0.0392992	0.900403	-0.117701	0.592132
12153	0.114779	0.451612	0.0521189	0.764374
12156	-0.0884142	0.963692	0.443382	0.533745
12159	0.496811	0.725231	-0.00921472	0.994686
12160	-1.25419	NA	-0.234781	NA
12161	0.447192	0.565287	0.425709	0.555902
12162	0.886211	0.108785	1.63805	0.000305965
12163	4.21809	NA	1.74937	NA
12164	2.16039	NA	0.114802	NA
12166	0.14173	0.535837	0.170993	0.388248
12167	0.0171274	0.979514	-0.0859673	0.864473
12168	-0.0916004	0.7305	-0.239845	0.173417
12169	-0.346093	NA	1.0363	NA
12175	-0.147726	0.544559	-0.145467	0.517651
12176	0.0729841	0.671251	0.0328651	0.853935
12177	-0.0223279	0.930796	0.0596687	0.741593
12180	0.0860989	0.953518	-0.274775	0.806539
12181	0.0122644	0.975238	0.0551658	0.838926
12182	-3.74997	NA	-0.458393	NA
12183	0.0568518	0.809109	-0.0458517	0.831123
12189	0.229778	0.602791	0.0369913	0.942636
12190	-0.0397767	0.952234	0.37764	0.329743
12192	0.0197532	0.950746	-0.0808771	0.702288
12193	-0.209952	0.492774	-0.185304	0.544285
12209	-1.29772	NA	-0.0323133	NA
12211	-0.00284251	0.992332	-0.0598287	0.753379
12212	-0.0421532	0.932132	-0.032021	0.935456
12215	0.128058	0.472034	0.079056	0.673066
12217	-0.108294	0.514835	-0.100018	0.529205
12223	0.582465	NA	-0.11286	NA
12224	0.274581	0.822003	-0.209895	0.793314
12226	-0.0669109	0.716856	0.0344331	0.831817
12227	-0.125823	0.673757	-0.259725	0.139563
12228	0.202325	0.707323	0.208919	0.638706
12229	-0.321196	0.854925	-0.339378	0.820534
12234	-0.0795387	0.697362	-0.0399999	0.847663
12235	-0.828842	0.0075754	-0.0791339	0.884669
12236	0.10197	0.795995	-0.19594	0.495862
12237	-0.261874	0.0329896	-0.103235	0.52841
12238	-0.0022572	0.993321	0.0125489	0.950757
12257	0.622863	0.225509	0.755935	0.0909892
12258	0.44817	0.428645	0.612257	0.18909
12259	0.377998	0.502762	0.453083	0.348659
12260	0.556795	0.519378	0.483991	0.561404
12261	-0.0596399	0.879096	0.0107353	0.974836
12262	0.620776	0.160313	0.23766	0.66756
12263	-0.0369053	0.976469	-0.207251	0.831817
12265	0.0516071	0.972841	-0.100576	0.933029
12266	0.68935	0.421304	0.686468	0.388432
12267	0.179263	0.804656	0.0937079	0.895808
12268	0.446681	0.316115	0.362211	0.417459
12269	-0.764868	0.442175	0.677108	0.472139
12270	0.988652	NA	1.99468	NA
12273	-0.846219	NA	0.44306	NA
12282	0.186021	0.12652	0.0695971	0.655189
12283	0.010896	0.950952	-0.0242615	0.858733
12286	-0.0726771	0.751288	-0.0453815	0.838037
12287	-0.241466	0.112492	-0.192268	0.21223
12288	-0.151611	0.307969	-0.255424	0.0322093
12289	-0.034975	0.87956	0.0295296	0.886852
12290	-0.104838	0.683045	-0.162871	0.421918
12291	-0.138663	0.529328	-0.0760917	0.747231
12292	0.0744939	NA	-0.279014	NA
12293	-0.0915054	0.611423	-0.137269	0.342803
12294	-0.143386	0.404512	-0.163756	0.277742
12295	-0.102833	0.754729	-0.0523678	0.874605
12296	-0.180516	0.378312	0.0286131	0.920334
12297	-0.0251502	0.938024	-0.133233	0.505683
12298	-0.110349	0.554659	-0.185357	0.201204
12299	-3.66163	NA	2.74955	NA
12300	-0.0406157	0.925442	0.0255319	0.94597
12301	0.131289	0.400677	0.121217	0.419299
12304	0.187752	0.499635	0.169971	0.522962
12305	0.120962	0.665165	0.110313	0.663268
12306	0.269766	0.250859	0.213536	0.36452
12307	-0.336163	0.292939	-0.510681	0.0453086
12308	-0.203271	0.785196	-0.242314	0.704174
12310	-0.0453876	0.968488	0.0731864	0.928952
12311	-0.0912015	NA	1.37096	NA
12313	-0.106523	0.431536	-0.142285	0.207076
12314	-0.027899	0.896183	-0.0530815	0.740744
12315	0.0385628	0.879077	-0.029214	0.895896
12316	-0.384927	0.139195	-0.32309	0.197314
12317	0.0182835	0.922556	-0.00923341	0.954164
12319	0.261017	0.795651	-0.0306855	0.974314
12321	0.0883941	0.577116	-0.0264484	0.88474
12322	-0.0456778	0.864997	-0.0750014	0.720796
12323	-0.071613	0.734109	-0.10501	0.539948
12325	0.0601717	0.772437	0.0678973	0.710745
12326	-0.132438	0.282356	-0.147678	0.17626
12328	-0.0695772	0.811897	0.0578413	0.832126
12330	0.048686	0.743949	0.0268802	0.856142
12331	-0.0625847	0.721502	-0.00752101	0.967024
12332	0.353292	0.618588	0.465691	0.427618
12333	0.143801	0.69222	0.204085	0.485497
12334	0.164571	0.127159	0.276999	0.00143067
12335	-0.367157	0.616154	-0.402603	0.516528
12336	0.0382947	0.856801	-0.0304828	0.87082
12337	-0.129207	0.643896	-0.140948	0.564438
12338	0.59492	0.233222	0.481091	0.328342
12339	-0.133588	0.246658	0.00151307	0.992451
12340	-0.0660689	0.877916	-0.113882	0.72763
12343	0.00739662	0.976469	0.107785	0.459137
12345	0.00247338	0.991049	-0.0165826	0.921602
12346	0.659571	NA	-0.875924	NA
12348	0.118234	0.623351	0.103047	0.651414
12349	0.0286162	0.960591	-0.193187	0.584598
12350	1.19287	NA	-0.636974	NA
12351	-1.68462	NA	-1.41665	NA
12354	0.525632	NA	0.974355	NA
12355	-0.491199	0.69605	-0.63131	0.581913
12359	0.033797	0.865923	0.0270524	0.878031
12361	-0.0537944	0.699944	-0.116908	0.230807
12362	-0.19226	0.878641	0.551433	0.520122
12363	-0.150139	0.942719	0.482094	0.728844
12364	0.378171	0.524176	0.539203	0.254407
12366	0.283502	0.438811	0.126707	0.75856
12367	0.156453	0.320338	-0.0215297	0.919189
12368	0.240058	0.623214	0.242396	0.567367
12369	0.020226	0.976469	0.153492	0.734695
12370	0.887061	0.396123	0.41317	0.725041
12371	0.190422	0.541044	0.504426	0.0161816
12372	0.56958	0.387241	0.584051	0.317299
12373	0.865376	0.27186	0.244938	0.804453
12374	0.468913	NA	-0.365627	NA
12380	0.338062	0.35188	0.411146	0.171255
12385	0.304289	0.0975801	0.220331	0.24713
12386	-0.0259044	0.90966	-0.062504	0.711195
12387	-0.073537	0.41844	-0.0752651	0.367786
12388	0.0120654	0.968546	-0.0681566	0.711019
12389	0.284579	0.294181	0.314299	0.184184
12390	0.360017	0.110596	0.266983	0.249253
12393	-0.142462	NA	-0.462599	NA
12394	-0.241902	0.879151	0.0270757	0.984373
12395	-0.0708657	0.860744	0.0431037	0.908414
12396	-0.082733	0.796658	0.18382	0.45729
12398	-0.312506	0.023958	-0.324029	0.0427961
12400	0.139358	0.475026	0.0806508	0.69989
12402	-0.118695	0.659338	-0.145876	0.537003
12404	0.0330772	0.96069	0.235477	0.565773
12405	0.604879	0.366683	-0.433877	0.527634
12406	0.175176	0.466729	0.107023	0.672519
12408	-0.156664	0.393131	0.0123268	0.958919
12409	0.00802654	NA	1.16024	NA
12411	-0.226031	0.551338	-0.183008	0.615399
12412	-0.0934216	0.738156	-0.0585421	0.831817
12416	-0.113405	0.860667	-0.00642695	0.991599
12417	-0.0120811	0.95948	-0.0232766	0.901219
12418	-0.0914661	0.723	-0.178137	0.315344
12419	-0.0289583	0.917706	-0.0102937	0.964936
12421	0.0612294	0.768713	-0.0545436	0.773589
12424	0.451796	0.174392	0.0185452	0.970313
12425	2.34456	NA	3.74119	NA
12426	0.650759	0.436735	0.779317	0.284795
12427	-0.0400017	0.98412	0.582212	0.648477
12428	-0.191515	0.649919	-0.387217	0.199497
12442	0.0691251	0.942343	0.0143765	0.984373
12443	0.0141834	0.984541	-0.0851977	0.874147
12444	-0.0643373	0.723867	-0.0901595	0.541914
12445	0.435182	0.0352557	0.10294	0.73151
12447	0.368037	0.320878	0.446979	0.21082
12448	-0.372298	0.579679	-0.503482	0.426345
12449	-0.33409	0.350485	-0.464315	0.163532
12450	0.356336	0.0590705	0.300521	0.113594
12452	-0.139233	0.431536	0.00620773	0.976521
12453	-0.0361923	0.844391	-0.0430568	0.783677
12454	-0.0203913	0.946004	-0.0269418	0.904092
12455	-0.00947691	0.982135	-0.328713	0.0901774
12457	0.00384657	0.987319	-0.047358	0.783275
12460	0.0382913	0.910111	0.111649	0.64265
12461	-0.0528045	0.728865	-0.0699134	0.58086
12462	-0.0271373	0.905635	-0.00956607	0.961119
12464	-0.279904	0.00960611	-0.245346	0.0242791
12465	-0.00150384	0.993933	-0.0368438	0.80232
12466	-0.0965777	0.655831	-0.0513113	0.81717
12467	-2.16596	NA	-1.98248	NA
12468	-0.182004	0.0955727	-0.107637	0.383096
12469	0.0190637	0.921861	0.0164582	0.920138
12475	0.581095	0.25493	-0.157933	0.814551
12476	0.167654	0.409922	0.258753	0.108987
12479	-0.142124	0.901632	0.308231	0.711842
12483	0.791236	NA	-1.34156	NA
12484	-0.274999	0.0211139	-0.330869	0.00219191
12487	0.957136	NA	-1.58079	NA
12488	0.0559082	0.907332	0.102331	0.78613
12489	0.933218	NA	-0.0369461	NA
12490	0.568618	0.484143	0.290082	0.740586
12491	-0.428816	0.821131	-0.10242	0.955857
12492	0.0149716	0.943695	0.00458402	0.976647
12493	0.473125	NA	1.19851	NA
12494	0.17342	0.788736	0.640711	0.0999699
12495	-0.0314843	0.976281	-0.0778589	0.920866
12496	0.308597	0.716972	0.157813	0.846675
12497	0.0110399	0.976469	0.106122	0.645147
12499	0.116907	0.650388	0.227545	0.221206
12503	0.806532	NA	0.57165	NA
12505	0.212343	0.590582	0.18683	0.614173
12506	-0.470291	0.663734	0.147025	0.900996
12508	0.0394579	0.972439	0.222795	0.759791
12509	0.550137	0.492774	0.0360759	0.970648
12511	2.14372	NA	-4.35324	NA
12512	0.113623	0.558368	0.0728684	0.711515
12514	0.184391	0.796787	-0.340573	0.50268
12515	-0.782381	0.430196	-0.4801	0.646581
12517	0.154393	0.833593	0.275082	0.641091
12518	-2.92782	NA	1.53021	NA
12519	0.320675	NA	1.1891	NA
12520	0.00736653	0.977452	0.000907298	0.996119
12521	0.46099	0.267779	0.403094	0.294726
12522	-0.516457	0.684938	0.817831	0.467892
12523	0.48066	0.690944	0.0771482	0.952241
12524	0.381982	NA	-0.57001	NA
12527	-0.0444957	0.909362	-0.068834	0.828772
12530	0.146801	0.677898	-0.0708675	0.864554
12531	-0.366907	0.388662	-0.279281	0.548273
12532	-0.488921	0.51423	-0.515039	0.445242
12534	0.120545	0.777549	0.0461097	0.914218
12537	0.0692649	0.716856	-0.377382	2.33e-05
12539	0.0752867	0.725791	0.0258567	0.908216
12540	0.00673521	0.967883	0.0108577	0.928784
12544	0.335999	0.489761	-0.240353	0.625018
12545	-0.19008	0.631964	0.032735	0.947342
12549	0.179037	0.466163	-0.0143796	0.962526
12552	-0.122163	0.506857	-0.0199177	0.931885
12554	-0.177122	0.430671	-0.381264	0.0179634
12555	1.03753	0.290283	1.29021	0.164752
12557	-1.05766	NA	0.583572	NA
12558	0.0306848	0.880244	-0.00937596	0.958548
12560	5.44085	NA	5.08347	NA
12561	0.165841	0.251142	0.239944	0.0437939
12562	1.25588	NA	0.683025	NA
12563	-0.28711	0.674183	-0.165958	0.806539
12564	-0.067573	0.857315	0.0204099	0.954495
12565	0.0837949	0.817468	-0.427324	0.0206599
12566	-0.00319328	0.995899	0.0521434	0.910841
12567	-0.114434	0.434134	-0.206687	0.0667496
12568	-0.0998114	0.725162	-0.0672003	0.803613
12569	-0.137038	0.307433	-0.15471	0.20552
12570	-0.136055	0.623214	-0.192526	0.392699
12571	-0.14633	0.880449	0.0804614	0.926468
12572	-0.0538819	0.853684	0.274501	0.117371
12575	0.491203	0.0002018	0.289839	0.0578504
12576	-0.303489	0.00135725	-0.445417	2.74e-08
12577	-0.640268	0.459029	-1.00483	0.148051
12578	-0.462494	0.603487	-0.0470874	0.962725
12579	0.181037	0.779192	0.302964	0.520771
12580	-0.38984	0.385848	-0.124288	0.826203
12581	-0.0740226	0.750209	-0.099401	0.622739
12583	0.132123	0.832666	0.339069	0.444446
12585	0.051071	0.943109	-0.264082	0.497205
12587	0.132452	0.754856	-0.104752	0.794174
12589	0.0778685	0.807132	0.0616395	0.832146
12593	0.155499	0.768436	-0.215867	0.634521
12606	-0.0517735	0.924381	-0.354043	0.23398
12607	0.175063	0.233068	0.338321	0.00237177
12608	-0.0332813	0.952234	-0.343873	0.179794
12609	-0.0579809	0.905635	0.183966	0.590917
12611	-0.146101	0.520031	-0.215159	0.237219
12614	0.148267	0.373607	0.137735	0.388432
12615	-0.59592	0.0454955	-0.505845	0.0622888
12616	0.00931733	0.971258	0.0608311	0.701984
12617	-0.0498786	0.8979	-0.0447852	0.891931
12623	1.03013	0.185596	0.440792	0.613113
12626	0.0199457	0.945043	0.0504142	0.812369
12628	0.941947	0.177856	0.835838	0.250185
12630	2.2759	NA	1.09723	NA
12631	-0.242906	0.0498378	-0.289862	0.00986266
12632	-0.248602	0.0177615	-0.205823	0.056413
12633	0.00713588	0.992273	-0.0688358	0.898844
12638	0.716345	NA	1.75902	NA
12642	-1.14769	NA	0.189015	NA
12643	1.97102	NA	1.23095	NA
12648	-0.0102871	0.976469	-0.0905523	0.698033
12649	0.0301719	0.970996	0.0126789	0.979911
12651	0.116408	NA	0.105402	NA
12652	-0.2215	0.61832	-0.315859	0.377053
12653	0.0401852	0.87956	-0.0475579	0.83109
12654	0.436664	0.699944	0.317724	0.766624
12655	2.44462	NA	-1.04437	NA
12659	0.163631	0.809109	0.283431	0.650064
12660	0.0829563	0.61832	-0.0136052	0.938407
12661	-0.0102797	0.964057	-0.0327532	0.838926
12662	-0.244752	0.106352	-0.257507	0.0653396
12663	0.0573607	0.884265	-0.112134	0.695578
12667	-0.458939	0.234568	-0.267826	0.570626
12669	-0.116788	0.737222	-0.0503357	0.892116
12671	0.0330882	0.921861	-0.0460117	0.871098
12672	-0.253219	0.484637	-0.020722	0.962076
12675	0.0730519	0.885301	-0.157021	0.674094
12677	0.581	NA	2.57979	NA
12683	0.058275	0.940194	0.00443181	0.993737
12684	-0.00531946	NA	0.219959	NA
12695	0.281314	0.411449	0.463146	0.0845083
12696	-0.602256	0.000682561	-0.646658	0.00017972
12700	0.26144	0.429012	0.0500478	0.902511
12702	0.0575697	0.941436	0.144303	0.828772
12703	0.201376	0.881148	-0.759272	0.470336
12704	-0.395821	0.175495	-0.360167	0.205896
12705	0.254374	0.543031	0.442174	0.16029
12709	-0.0696288	0.569958	-0.101991	0.299595
12716	-0.161891	0.62664	-0.245836	0.357667
12721	-0.128966	0.670286	-0.149627	0.564811
12722	-0.582648	NA	-0.887622	NA
12723	0.765807	0.146011	-0.169056	0.836529
12724	-0.0526028	0.886221	-0.0333781	0.920717
12725	0.0228237	0.900888	-0.131267	0.184644
12727	-0.0070536	0.972439	0.0378131	0.781643
12728	-0.194043	0.393671	-0.530821	0.00012719
12729	-0.0882943	0.630014	-0.0640843	0.724663
12737	4.49337	0.00783464	3.20165	0.0689466
12738	1.35213	0.0450457	1.39105	0.0302323
12739	0.497069	NA	1.21314	NA
12745	0.18715	0.732556	0.379982	0.340449
12747	-0.0960265	0.71407	-0.154584	0.428299
12748	0.0219074	0.953515	-0.0416946	0.891979
12750	-0.221404	0.200343	-0.193452	0.269909
12751	0.127856	0.561825	0.142168	0.470226
12752	-0.577384	0.0727455	-0.723295	0.00995523
12753	-0.0750979	0.813188	-0.053205	0.859629
12757	-0.123775	0.422247	-0.209624	0.0741974
12759	0.399273	0.0369048	0.344951	0.0726902
12763	0.938392	NA	-1.07569	NA
12764	-0.0422977	0.903031	0.000177411	0.999188
12767	0.115704	0.724909	-0.383472	0.0321574
12771	0.66125	NA	2.59059	NA
12777	0.0579946	NA	-0.605388	NA
12778	-0.266519	0.50261	-0.281988	0.379394
12785	-0.00442958	0.982103	-0.105321	0.308615
12790	2.33436	NA	0.724474	NA
12793	0.0744909	0.756699	0.0158139	0.949811
12794	-0.198079	0.253825	-0.279018	0.052013
12795	-0.25101	0.322369	-0.466647	0.00353231
12797	-0.456456	NA	0.988704	NA
12798	-0.44309	0.219459	-0.430334	0.16179
12799	-0.270621	0.161439	-0.194148	0.340054
12801	-0.119675	0.703126	-0.0157057	0.962159
12802	-0.178335	NA	1.78687	NA
12803	-0.320228	NA	-0.905718	NA
12804	-0.137345	0.551052	-0.292937	0.0687002
12805	-0.0425123	0.813238	-0.0867301	0.524234
12807	0.0546653	0.899435	-0.0379133	0.919189
12808	0.6081	0.290283	0.18603	0.796505
12810	-0.0281598	0.942719	0.134692	0.585223
12812	-0.0544824	0.8979	-0.324365	0.208134
12813	1.30549	0.377593	0.409564	0.802851
12814	-0.149206	0.697604	-0.343588	0.185845
12815	0.145392	0.833617	0.0524516	0.940067
12816	-0.0514196	0.919024	0.0471781	0.912431
12817	0.107671	0.920788	-0.254568	0.719251
12818	0.554141	NA	1.13139	NA
12819	0.572216	0.127159	-0.295577	0.592219
12821	0.893442	NA	-1.08708	NA
12822	0.27574	0.14042	0.0199866	0.946422
12823	-0.128913	0.68273	-0.220893	0.386111
12824	-0.168218	0.839887	-0.145368	0.843086
12825	-0.130288	0.660564	-0.181845	0.448113
12826	0.0177694	0.947669	-0.106686	0.516528
12827	0.00915599	0.976469	-0.0054355	0.982207
12828	2.9438	0.023343	2.13865	0.11193
12829	0.765205	0.125798	0.865263	0.0623593
12830	0.222382	0.730475	0.254691	0.645769
12831	-0.156888	0.732556	-0.124278	0.771239
12832	0.548998	0.0461956	0.370649	0.213241
12833	0.501791	0.299819	0.382655	0.436692
12834	-0.0850498	0.920788	-0.0420187	0.953941
12835	0.0966622	0.87308	-0.461797	0.183708
12836	-0.038101	0.947669	-0.372144	0.21835
12837	0.994207	0.145104	1.26164	0.0334991
12839	0.386711	0.593617	-0.43135	0.458375
12840	0.0437459	0.976885	-0.198122	0.864554
12841	0.597666	0.00112209	0.584841	0.00123303
12842	-0.00193993	0.997971	-0.0174902	0.973333
12843	-0.116149	0.755745	0.0269969	0.945707
12846	-0.161049	0.33221	0.00408465	0.984373
12847	-0.0264377	0.849985	-0.0822491	0.375624
12848	-0.185196	0.0792743	-0.0656197	0.63858
12850	0.763402	9.27e-09	0.665151	4.73e-07
12854	-0.942534	NA	0.268822	NA
12856	0.0942353	0.807474	-0.183657	0.530879
12857	-0.0165003	0.952234	-0.0782062	0.666242
12858	0.0568387	0.783637	0.0144241	0.946293
12859	-0.00391477	0.987557	0.0348919	0.859179
12861	-0.0474689	0.857913	0.0458144	0.840458
12862	-0.444896	0.768713	-0.211494	0.876721
12864	-0.0924245	0.454928	-0.150487	0.115527
12865	-0.0255273	0.98348	-0.205306	0.819616
12866	0.182531	0.878641	1.00821	0.121599
12867	-0.0026823	0.991049	-0.0445269	0.783897
12868	-0.56592	3.37e-12	-0.526074	1.28e-10
12869	0.668461	NA	0.315627	NA
12870	0.396219	0.541031	0.304894	0.630386
12874	-0.0253358	0.874566	-0.142987	0.0976458
12876	0.131618	0.122825	0.0693643	0.491472
12877	0.0883765	0.806958	-0.0665052	0.840482
12879	0.241511	0.746869	0.0641965	0.935456
12889	-0.00343488	0.993727	-0.0633011	0.835828
12890	-0.15887	0.35087	-0.183997	0.216652
12891	0.281235	0.468092	0.606552	0.0356812
12892	0.207938	0.408485	0.111876	0.704174
12894	0.143745	0.512403	0.0776155	0.739061
12895	0.31635	NA	-1.00939	NA
12896	0.247185	0.491754	0.473446	0.0858934
12902	1.52066	NA	0.914265	NA
12903	0.852826	0.542922	0.349512	0.827136
12904	-0.416639	NA	0.293834	NA
12905	-0.0883788	0.918699	-0.111635	0.879171
12908	-0.068087	0.746609	-0.0951744	0.598519
12909	-0.238637	0.235401	-0.115553	0.620035
12912	-0.0371312	0.909362	0.0230939	0.93624
12913	0.106962	0.584229	-0.00714152	0.974289
12914	-0.272492	0.128935	-0.257917	0.137155
12915	-0.169003	0.409013	-0.0131566	0.960366
12916	0.137278	0.657399	-0.308211	0.0908205
12918	-1.11392	NA	-0.189607	NA
12919	0.753612	NA	2.03805	NA
12921	0.20011	0.722962	-0.427885	0.29924
12922	0.148989	NA	0.797924	NA
12925	0.445676	0.670286	-0.39323	0.669945
12927	-0.045376	0.842522	0.181956	0.213445
12928	-0.0967722	0.470916	-0.0278971	0.863739
12929	-0.0859573	0.660809	-0.069693	0.697376
12931	-0.446292	0.0168771	-0.399333	0.0321206
12933	-0.0521087	0.858534	-0.081671	0.723731
12934	-0.209674	0.0574619	-0.332783	0.000354368
12936	1.97528	NA	-2.66722	NA
12937	0.0764097	0.920502	-0.150588	0.795296
12939	-0.443296	0.154223	-0.24042	0.516588
12941	-0.473433	0.0517039	-0.544614	0.0172239
12942	-0.263026	0.48998	-0.151816	0.712447
12943	0.332958	0.439126	0.363286	0.331229
12946	-0.268295	0.417557	-0.142117	0.690899
12950	-0.307184	0.115722	-0.239421	0.228017
12952	-0.00271402	0.995785	0.0728548	0.835893
12953	-0.0749423	0.715805	-0.147597	0.283745
12955	0.130082	0.640913	0.0901558	0.734797
12957	2.74893	NA	3.89646	NA
12959	-0.502966	NA	0.1387	NA
12962	1.39351	NA	-1.17865	NA
12964	-1.78544	NA	-0.651073	NA
12970	2.42975	NA	0.942693	NA
12971	0.0145798	0.978423	0.0828142	0.833068
12972	0.427042	0.0263632	0.315217	0.118815
12974	0.0375427	0.796658	-0.0189933	0.894367
12977	0.00825163	0.992617	0.0817444	0.900608
12978	0.331247	0.593637	0.259817	0.655075
12982	0.0702347	0.886373	0.0453496	0.917717
12983	0.646315	NA	1.11822	NA
12984	2.09619	NA	1.19748	NA
12985	2.00078	NA	-3.61359	NA
12986	0.358309	NA	0.541429	NA
12988	0.124506	0.555305	0.201738	0.243917
12995	-0.000715631	0.99809	0.0195171	0.925546
13000	-0.0374318	0.917419	0.0560679	0.847289
13001	0.0706628	0.696798	0.0602679	0.712432
13002	-0.0936906	0.421968	-0.123436	0.205009
13003	-0.00422237	0.992332	-0.291934	0.15279
13004	0.0559096	0.778993	0.0193254	0.923697
13006	-0.190813	0.0636929	-0.0270882	0.870054
13007	0.332084	0.0172048	0.262913	0.0627963
13008	-0.383669	0.0238007	-0.383289	0.0168881
13010	0.25892	0.125011	0.22734	0.16608
13014	-0.0619574	0.844068	-0.477798	0.00121571
13016	-0.14732	0.147388	-0.195865	0.0246359
13017	-0.0742097	0.737222	-0.0842687	0.668542
13018	-0.46497	6.18e-06	-0.356002	0.00250939
13019	0.470346	0.736093	-0.367796	0.792723
13025	-0.151096	NA	0.565964	NA
13026	0.19839	0.223106	-0.122583	0.486898
13030	0.0725932	0.493868	0.0266611	0.83109
13032	0.0868885	0.86131	0.35996	0.216772
13033	0.359541	0.000984715	0.302924	0.00714913
13035	-0.227089	NA	-0.322374	NA
13036	0.49098	0.152719	0.315741	0.39696
13038	0.245852	0.789775	0.0563973	0.952241
13039	0.0247843	0.903101	-0.0267714	0.874147
13040	0.122179	0.859975	-0.0428586	0.946514
13041	1.86081	NA	2.97331	NA
13043	0.0619214	0.707323	0.0327114	0.839898
13046	-0.184086	0.122145	-0.173737	0.13213
13047	-0.19413	0.261717	-0.218353	0.151806
13048	-0.511482	0.0228608	-0.460021	0.0436085
13051	-0.162062	0.879453	-0.589411	0.39088
13052	-0.00237975	0.992356	-0.207706	0.0469998
13056	0.137015	0.499981	-0.0182652	0.943592
13057	0.0971806	0.893368	0.317748	0.509039
13058	0.343717	0.390711	0.255271	0.530908
13063	-0.0563974	0.825568	-0.142125	0.43249
13070	-0.689227	0.266777	-1.0495	0.0522245
13076	-2.29725	NA	0.918859	NA
13078	0.254313	0.720132	0.100023	0.891931
13081	0.458509	NA	0.0670328	NA
13082	-0.9693	NA	-1.45552	NA
13090	0.958358	NA	0.11981	NA
13110	0.0141979	0.97826	0.0628902	0.874143
13115	-0.236463	NA	-1.06151	NA
13116	-0.214123	0.262445	-0.290837	0.0655497
13120	-0.0146396	NA	-1.33337	NA
13121	0.101521	0.300148	-0.0531547	0.622353
13123	0.298308	0.273059	0.5809	0.00421868
13131	-0.282484	0.002999	-0.245888	0.0139601
13132	0.17611	0.728265	-0.0897645	0.853935
13134	0.297606	0.5582	0.234366	0.634521
13135	0.0749555	0.732556	-0.0699845	0.718118
13136	0.356656	0.187195	-0.00526954	0.989415
13138	0.0554763	0.806357	0.074107	0.694477
13139	-0.117077	0.905635	-0.438532	0.529274
13142	-0.42282	NA	0.217416	NA
13143	-0.0753142	0.949258	-0.0258102	0.976832
13144	0.0649257	0.874547	0.258768	0.301184
13162	-0.806168	0.559309	-0.00159738	0.998909
13163	-0.00969401	0.979431	0.100581	0.697963
13164	0.553025	0.704059	0.650382	0.622236
13166	-0.0147455	NA	-0.554683	NA
13167	0.329208	0.00481568	0.273981	0.0222325
13168	1.50306	NA	0.0137323	NA
13169	-0.107101	0.606445	-0.0565518	0.794024
13170	0.034826	0.931796	-0.107729	0.728903
13171	0.0954646	0.716856	0.0759914	0.758647
13175	-0.0467052	0.797733	-0.0440135	0.786564
13176	-0.215316	0.128902	-0.23979	0.0729037
13177	-0.0680634	0.885821	0.134642	0.710332
13178	0.00214066	0.994827	0.0257652	0.921841
13179	0.167848	0.868222	0.0753784	0.93373
13180	0.380567	0.811482	0.555041	0.654268
13184	2.95051	NA	1.1248	NA
13185	-0.255703	0.173947	-0.466649	0.00181891
13190	1.65165	NA	0.540647	NA
13191	0.00958386	0.976885	-0.00427088	0.98616
13193	-0.0624464	0.715495	-0.0984893	0.459137
13194	0.0358383	0.727471	0.0659335	0.388432
13195	0.251319	NA	-2.84131	NA
13196	-0.00339719	0.992604	-0.00246424	0.9923
13197	-0.0560339	0.935063	0.0890612	0.863342
13198	-0.410028	0.0276344	-0.456053	0.00661936
13199	-0.0865308	0.652134	-0.140879	0.342626
13200	0.140994	0.336622	0.0769863	0.639553
13202	0.0349527	0.922278	0.0281736	0.924424
13204	-0.128455	0.438753	-0.102116	0.536053
13205	0.125983	0.684283	0.158973	0.537356
13206	-0.307047	0.799788	-0.63717	0.490426
13207	-0.136945	0.225509	-0.123948	0.248876
13209	-0.16819	0.222383	-0.264348	0.0178195
13211	-0.0372929	0.789511	-0.0662964	0.546619
13214	4.11953	NA	2.35034	NA
13244	0.082131	0.646142	0.119572	0.404164
13340	0.0910236	0.855666	-0.105685	0.805157
13345	-0.540985	NA	-0.697011	NA
13346	-1.43811	NA	-0.29382	NA
13347	-0.144373	0.697809	0.155763	0.643292
13349	-0.0452557	0.901588	0.0381545	0.904064
13350	-0.133434	0.778879	-0.197071	0.611723
13353	0.0156394	0.967909	0.0700778	0.781116
13356	-0.11743	0.431029	-0.118658	0.393349
13358	-0.184193	0.393885	-0.219144	0.238209
13360	0.13047	0.355954	0.111767	0.414122
[truncated: 16,993 more rows]
