# Supplementary material for: Deletion of the autism-related gene Chd8 alters activity-dependent transcriptional responses in mouse postmitotic neurons
Source: Commun Biol. 2023 Jun 2;6:593. doi: 10.1038/s42003-023-04968-y (PMC10238509; doi:10.1038/s42003-023-04968-y)
Supplement: Supplementary file 5 — Supplementary Data 2 [file 42003_2023_4968_MOESM5_ESM.xlsx]

## Sheet: Fig. 1b
The numerical source data for graphs presented in Figure 1b
	5 mM KCl		55 mM KCl
	Control	Chd8 CKO	Control	Chd8 CKO
1	1.12766	0.092355	0.694157	0.0861702
2	0.981686	0.0714627	0.728668	0.0898295
3	0.903335	0.182167	0.797377	0.068078
Average	1.00423	0.115328	0.740067	0.0813593
s.e.m.	0.0657308	0.0339592	0.0303373	0.0067241

## Sheet: Fig. 3d
The numerical source data for graphs presented in Figure 3d
	Egr3 TSS				Fosb TSS				Nr4a1 TSS				Homer1 TSS				Homer1 upstream
	normal IgG		H3K4me3 ChIP		normal IgG		H3K4me3 ChIP		normal IgG		H3K4me3 ChIP		normal IgG		H3K4me3 ChIP		normal IgG		H3K4me3 ChIP
	Control	Chd8 CKO	Control	Chd8 CKO	Control	Chd8 CKO	Control	Chd8 CKO	Control	Chd8 CKO	Control	Chd8 CKO	Control	Chd8 CKO	Control	Chd8 CKO	Control	Chd8 CKO	Control	Chd8 CKO
1	0.378929	0.121582	13.737	13.2691	0.00237782	0.179724	23.8342	23.1825	0.00600342	0.00248938	9.91766	11.4716	0.000671651	0.000700173	6.6807	15.2422	0.0155171	0.000512557	4.82323	7.11074
2	0.0908733	0.15283	15.7797	14.3204	0.0232578	0.186062	23.5061	25.7226	0.00138107	0.0126914	10.5561	14.6213	0.0103804	0.0295643	13.6422	14.5203	0.000481559	0.000512557	6.10504	6.9163
3	0.123279	0.210224	14.42	12.996	0.146997	0.302259	22.5485	24.1669	0.00379943	0.00240458	9.64646	13.3614	0.00592077	0.0264608	15.6707	12.6407	0.000481559	0.000512557	6.23332	6.1475
Average	0.197694	0.161545	14.6456	13.5285	0.0575441	0.222682	23.2963	24.3573	0.00372797	0.0058618	10.0401	13.1515	0.00565759	0.0189084	11.9979	14.1344	0.0054934	0.000512557	5.72053	6.72485
s.e.m.	0.0910992	0.0259572	0.60036	0.403713	0.0451306	0.0398306	0.385682	0.739415	0.00133484	0.00341491	0.269617	0.915269	0.00280575	0.0091481	2.72231	0.775394	0.00501184	0	0.450174	0.29408

## Sheet: Fig. 3e
The numerical source data for graphs presented in Figure 3e
	Egr3 TSS				Fosb TSS				Nr4a1 TSS				Homer1 TSS				Homer1 upstream
	normal IgG		Pol2 ChIP		normal IgG		Pol2 ChIP		normal IgG		Pol2 ChIP		normal IgG		Pol2 ChIP		normal IgG		Pol2 ChIP
	Control	Chd8 CKO	Control	Chd8 CKO	Control	Chd8 CKO	Control	Chd8 CKO	Control	Chd8 CKO	Control	Chd8 CKO	Control	Chd8 CKO	Control	Chd8 CKO	Control	Chd8 CKO	Control	Chd8 CKO
1	0.00458139	0.00571908	0.403321	0.574349	0.000161073	0.000199683	0.697372	0.972655	0.00401607	0.00206449	0.353553	0.528509	0.000286337	0.000227791	0.185565	0.48971	0.000158855	0.000208163	0.145592	0.208772
2	0.00903663	0.0123444	0.420448	0.376312	0.000161073	0.000199683	0.840896	0.779165	0.000274672	0.00306478	0.343885	0.460094	0.000194223	0.000227791	0.194791	0.203063	0.000158855	0.000208163	0.0890031	0.072293
3	0.00929068	0.015625	0.50698	0.386891	0.0511189	0.000199683	0.768438	0.97942	0.000274672	0.00529924	0.447513	0.496546	0.00445611	0.000227791	0.389582	0.211686	0.000158855	0.000208163	0.14161	0.0758872
Average	0.00763623	0.0112295	0.443583	0.445851	0.017147	0.000199683	0.768902	0.910413	0.0015218	0.00347617	0.38165	0.49505	0.00164556	0.000227791	0.256646	0.301487	0.000158855	0.000208163	0.125402	0.118984
s.e.m.	0.00152918	0.00291342	0.0320817	0.0643218	0.0169859	0	0.0414326	0.0656534	0.00124713	0.000956178	0.0330491	0.0197639	0.00140553	0	0.0665213	0.0941447	0	0	0.0182356	0.0449059

## Sheet: Fig. 4a
The numerical source data for graphs presented in Figure 4a
	Control	Chd8 CKO
1	1.2093	0.0323333
2	1.28268	0.0485013
3	1.03467	0.0169704
4	1.16406	0.079614
5	0.885256	0.0211114
6	0.604648	0.0175689
Average	1.0301	0.0360166
s.e.m.	0.10261	0.00999235

## Sheet: Fig. 4b
The numerical source data for graphs presented in Figure 4b
	Male
	5 min		10 min		15 min		20 min		25 min		30 min		35 min		40 min		45 min		50 min		55 min		60 min
	Control	Chd8 CKO	Control	Chd8 CKO	Control	Chd8 CKO	Control	Chd8 CKO	Control	Chd8 CKO	Control	Chd8 CKO	Control	Chd8 CKO	Control	Chd8 CKO	Control	Chd8 CKO	Control	Chd8 CKO	Control	Chd8 CKO	Control	Chd8 CKO
1	0	0	1	1	2	1	2	3	3	3	3	3	4	3	4	3	3	4	3	4	3	4	3	4
2	0	0	5	1	6	3	6	3	6	5	6	5	6	5	6	5	6	5	6	5	6	5	6	5
3	1	0	1	1	2	1	3	1	3	1	3	1	4	1	4	1	4	1	4	1	4	1	4	1
4	0	0	1	1	2	2	3	4	3	4	4	4	4	3	4	3	4	3	4	3	4	3	4	3
5	0	0	1	1	2	1	2	4	3	4	3	3	3	4	3	3	3	3	3	3	3	3	3	3
6	5	0	6	1	6	1	6	4	6	3	6	3	6	3	6	3	6	3	6	3	6	3	6	3
7	1	0	3	2	5	3	5	4	5	5	6	5	6	5	6	5	6	6	6	6	6	6	6	6
8	1	0	2	2	4	4	5	4	5	3	5	3	6	3	6	3	6	3	6	3	6	3	6	3
9	1	0	1	2	2	3	3	4	3	4	3	4	3	4	3	5	3	5	3	5	3	5	3	5
10	0	0	1	0	2	3	2	4	2	4	3	4	3	4	3	4	3	4	3	4	3	4	4	4
11	0	0	0	0	0	1	0	1	0	0	0	0	0	0	0	0	0	0	0	0	0	0	0	0
12	1	0	1	0	1	1	3	4	3	3	4	3	4	3	6	3	6	3	6	4	6	4	6	4
13	0		1		2		3		3		3		3		4		3		4		4		4
14	0		1		2		3		4		4		4		4		5		5		5		6
Average	0.714286	0	1.78571	1	2.71429	2	3.28571	3.33333	3.5	3.25	3.78571	3.16667	4	3.16667	4.21429	3.16667	4.14286	3.33333	4.21429	3.41667	4.21429	3.41667	4.35714	3.41667
s.e.m.	0.354385	0	0.459079	0.213201	0.485262	0.325669	0.450013	0.333333	0.429029	0.428617	0.434483	0.42343	0.44475	0.42343	0.459079	0.440959	0.478748	0.481999	0.470895	0.48396	0.470895	0.48396	0.47587	0.48396
	Female
	5 min		10 min		15 min		20 min		25 min		30 min		35 min		40 min		45 min		50 min		55 min		60 min
	Control	Chd8 CKO	Control	Chd8 CKO	Control	Chd8 CKO	Control	Chd8 CKO	Control	Chd8 CKO	Control	Chd8 CKO	Control	Chd8 CKO	Control	Chd8 CKO	Control	Chd8 CKO	Control	Chd8 CKO	Control	Chd8 CKO	Control	Chd8 CKO
1	0	0	2	1	3	2	3	3	3	4	3	4	3	4	3	4	3	4	3	4	3	4	3	4
2	0	0	1	1	1	5	2	5	2	5	2	5	2	6	4	6	4	6	3	6	3	6	3	6
3	1	0	3	2	5	2	5	2	5	3	5	4	5	3	6	4	6	4	6	6	6	6	6	6
4	0	1	1	5	2	5	2	5	3	5	3	5	3	6	3	6	3	6	3	6	3	6	3	6
5	0	0	1	1	1	4	1	5	2	5	3	5	3	5	3	5	4	5	3	5	3	5	3	5
6	0	0	3	1	5	1	5	3	6	4	6	4	6	4	6	4	6	5	6	5	6	5	6	5
7	0	0	1	1	1	1	2	2	3	2	4	3	4	3	4	4	4	4	5	4	5	3	5	3
8	1	0	3	1	4	0	4	0	5	0	5	0	5	0	6	0	6	0	6	0	6	0	6	0
9	0	0	1	1	2	3	2	5	3	6	3	6	3	6	3	6	3	6	3	6	3	6	3	6
10	1	0	2	1	2	5	2	5	2	5	3	5	3	6	3	6	3	6	4	6	4	6	4	6
11	0	1	3	2	4	5	4	5	5	6	5	6	5	6	5	6	5	6	6	6	6	6	6	6
12	1	1	3	1	5	1	5	1	5	2	5	3	6	3	6	3	6	3	6	3	6	3	6	3
13	0	0	1	1	1	1	2	1	3	3	3	4	4	4	5	4	5	4	5	3	5	3	5	3
14	0	1	1	1	1	3	2	4	3	4	3	3	4	3	4	3	4	3	3	3	3	3	3	3
15	0	0	1	1	1	1	1	3	1	3	1	3	1	4	1	5	1	5	1	5	0	5	0	5
16	1	0	1	0	1	0	0	0	0	0	0	0	0	0	0	0	0	0	0	0	0	0	0	0
17	0		1		1		2		3		3		3		3		3		4		4		4
18	1		1		4		5		5		5		5		5		5		5		5		5
Average	0.333333	0.25	1.66667	1.3125	2.44444	2.4375	2.72222	3.0625	3.27778	3.5625	3.44444	3.75	3.61111	3.9375	3.88889	4.125	3.94444	4.1875	4	4.25	3.94444	4.1875	3.94444	4.1875
s.e.m.	0.114332	0.111803	0.213896	0.269548	0.381108	0.465195	0.36876	0.469652	0.377518	0.465195	0.363554	0.442531	0.380393	0.487072	0.403327	0.481966	0.399936	0.484929	0.420084	0.504149	0.446279	0.510055	0.446279	0.510055

## Sheet: Fig. 4c
The numerical source data for graphs presented in Figure 4c
	Fosb				Nr4a1				Egr1
	Vehicle		KA		Vehicle		KA		Vehicle		KA
	Control	Chd8 CKO	Control	Chd8 CKO	Control	Chd8 CKO	Control	Chd8 CKO	Control	Chd8 CKO	Control	Chd8 CKO
1	1.60214	0.757858	242.191	200.854	1.43727	1.1434	19.6075	22.3675	1.52802	0.818847	13.9449	15.2598
2	0.993092	0.790041	298.172	272.479	1.15936	0.928731	31.4139	24.1397	1.15803	0.865537	19.4496	17.4079
3	1.25701	0.870551	324.034	196.72	1.10445	0.884745	31.197	19.6075	1.08799	0.934111	20.1355	16.2421
4	0.823591	0.852635	266.871	178.527	0.941696	1.09682	26.5996	21.4564	1.00812	1.05824	16.6987	15.2598
5	1.03526	0.687771	280.139	196.72	0.897095	0.600124	25.8722	22.5231	0.953739	0.646923	13.8486	13.1927
6	0.586417	1.04972	413.001	124.5	0.643197	1.05214	34.1386	14.6551	0.540238	1.05824	22.6536	10.0677
7			390.722	60.9688			26.4159	10.2201			16.5834	7.84442
8				174.853				23.4796				13.1016
9				292.036				29.1078				15.6888
Average	1.04959	0.834762	316.447	188.629	1.03051	0.950995	27.8921	20.8396	1.04602	0.896983	17.6163	13.785
s.e.m.	0.14345	0.0507695	24.1626	23.1857	0.110034	0.0809348	1.81861	1.84207	0.130691	0.0640338	1.24082	1.03457

## Sheet: Fig. 5a
The numerical source data for graphs presented in Figure 5a
	Latency to platform (s)
	Male										Female
	Day 1		Day 2		Day 3		Day 4		Day 5		Day 1		Day 2		Day 3		Day 4		Day 5
	Control	Chd8 CKO	Control	Chd8 CKO	Control	Chd8 CKO	Control	Chd8 CKO	Control	Chd8 CKO	Control	Chd8 CKO	Control	Chd8 CKO	Control	Chd8 CKO	Control	Chd8 CKO	Control	Chd8 CKO
1	60	38.24	8.31	12.52	17.09	12.56	4.35	22.22	8.8	37.25	41.61	60	33.27	60	20.06	60	7.47	43.16	26.78	47.95
2	60	28.81	14.8	18.7	20.24	31.5	39.48	58.17	21.61	28.45	24.12	49.05	16.49	52.19	20.55	52.61	29.94	30.49	14.6	29.95
3	60	31.58	16.5	19.91	21.14	16.75	38.1	32.84	16.66	21.81	32.25	54.72	19.98	12.91	7.78	36.99	10.39	35.21	16.67	48.89
4	33.61	25.08	20.13	23.72	25.49	7.97	48.86	20.63	26	11.02	28.74	53.67	36.39	49.45	50.92	19.41	17.2	22	25.58	48.36
5	60	34.96	20.75	29.05	21.36	51.38	3.27	52.28	21.39	32.28	41.69	44.77	60	28.09	36.19	29.22	6.53	9.96	20.02	27.16
6	44.88	41.63	22.09	29.06	20.08	15.98	5.94	15.47	6.44	21.09	56.36	24.74	58.74	21.45	60	8.75	60	9.62	60	9.41
7	30.25	38.66	22.91	29.69	17.86	34.75	6.56	9.39	8.91	10.22	31.69	45.91	41.24	55.78	6.89	35.81	28.83	23.45	21.75	33.69
8	36.03	37.45	29.61	31.1	27.66	28.44	26.31	24.25	25.25	12.58	32.19	47.88	43.05	9.86	22.2	31.45	33.58	36.03	19.41	23.6
9	40.86	33.41	32.22	34.94	54.38	50.36	36.47	24.6	37.5	18.81	32.43	34.85	21.2	49.41	16.74	55.6	22.05	57.28	14.27	49.56
10	60	42.92	33.13	35.07	42.33	29.03	21.43	18.5	43.22	12.92	46.16	54.03	49.3	49.92	60	47.89	60	16.44	60	54.14
11	32.33	42.44	38.03	41.47	51.19	43.49	33.63	43	33.25	20.8	45.75	26.95	54.6	32.66	58.77	10.23	55.99	30.8	35.16	9.22
12	42.84	60	38.75	42.88	44.7	30.05	45.45	24.25	40.72	17.66	32.45	60	49.55	42.36	32.19	51.97	23.27	28.47	32.33	12.01
13	32.3	49.88	39.36	43.03	32.33	35.83	34.24	28.16	13.41	20.34	45.17	29.6	57.47	41.41	54.55	34.49	13.86	17.56	16.86	20.64
14	60	36.63	40.28	45.22	28.08	34.59	15.47	25.89	12.75	27.34	44.78	39.38	9.47	30.16	7.11	20.08	48.97	4.64	25.11	23.72
15	46.71	26.38	43.47	47.55	7.11	30.13	24.85	48.77	7.76	53.66	23.24	31.78	21.64	39.44	37.52	30.3	18.14	25.52	6.89	36.33
16	60	42.22	44.28	50.02	32.67	44.41	33.58	40.97	30.72	33.44	44.99	60	14.1	41.22	11.33	22.92	12.5	14.89	9.3	14.25
17	43.09	54.24	45.19	52.22	28.22	23.96	18.05	48.3	13.13	25.58	57.34		47.25		60		58.89		37.39
18	60	56.61	45.85	60	24.13	53.24	13.94	53.36	28.36	37.28	19.83		34.91		9.78		18.38		17.7
19	37.75		54.33		56.84		40.77		20.25
20	60		55.49		33.19		46.45		34.95
Average	48.0325	40.0633	33.274	35.8972	30.3045	31.9122	26.86	32.8361	22.554	24.585	37.8217	44.8331	37.1472	38.5194	31.81	34.2325	29.2217	25.345	25.5456	30.555
s.e.m.	2.65152	2.35292	3.00149	3.02663	2.99329	3.13992	3.34478	3.4808	2.5817	2.63968	2.55972	3.05104	3.91717	3.72329	4.89855	3.97458	4.51252	3.4104	3.52949	3.8911

## Sheet: Fig. 5b
The numerical source data for graphs presented in Figure 5b
	Number of target crossings
	Male		Female
	Control	Chd8 CKO	Control	Chd8 CKO
1	3	0	3	1
2	4	1	4	8
3	1	4	4	1
4	4	6	2	0
5	4	3	1	2
6	1	3	4	3
7	6	3	4	6
8	3	1	3	0
9	2	4	0	0
10	4	3	1	1
11	2	5	5	4
12	5	4	4	1
13	3	1	6	3
14	11	2	3	3
15	3	5	6	1
16	4	2	4	3
17	5	2	2
18	2	5	4
19	2
20	1
Average	3.5	3	3.33333	2.3125
s.e.m.	0.505236	0.396059	0.38772	0.560645

## Sheet: Fig. 5c
The numerical source data for graphs presented in Figure 5c
	Time in quadrant (%)
	Male								Female
	Control				Chd8 CKO				Control				Chd8 CKO
	R	O	L	T	R	O	L	T	R	O	L	T	R	O	L	T
1	15.42	19.58	37.71	25.52	35.21	17.71	17.5	29.58	12.19	12.31	0	33.13	15.81	13	13.38	17.31
2	25.1	23.02	17.29	32.71	19.48	39.58	27.19	13.23	7.69	13.38	6.25	31.31	7.5	8.25	5.56	34.87
3	19.06	5.73	15.31	58.85	18.23	27.81	18.02	33.23	9.63	16.69	13.12	19.81	8.13	22.25	13.94	15.62
4	22.6	24.9	7.81	42.4	7.29	7.19	29.58	53.02	0	0	0	58.31	19.63	12.5	10.19	17.69
5	21.77	11.98	10.73	53.23	5.94	0	38.75	53.23	0	3.06	25.75	29.31	25	0	7.94	26.19
6	13.54	18.44	15.31	51.56	20.73	25.42	22.08	30.83	21.87	10.44	3.5	21.94	13.62	3.38	12.56	29.12
7	14.17	11.46	19.27	52.81	36.67	21.15	12.6	27.81	12.12	4.56	4.87	36.88	4.87	2.25	11.69	38.69
8	8.54	10.52	32.29	47.08	21.77	35.31	19.48	22.92	3.44	12.19	16	26.69	13.88	27.94	12	6.19
9	42.29	1.56	8.85	45.52	0.73	7.08	37.4	53.02	24.06	20.63	4.19	11.12	24.94	11.12	3.94	20
10	33.44	0	4.9	57.5	23.12	12.81	15.52	46.15	9.87	10.12	15.38	23.69	1.94	7.87	13.94	35.87
11	11.98	41.98	15.52	29.17	2.92	12.4	3.96	75.52	23.56	1.38	1.5	30.44	20.56	6	7.69	23.31
12	19.27	13.85	17.6	46.35	12.08	18.12	34.48	33.12	8.25	19.94	7.87	22.81	11.12	3.81	24.75	20.25
13	39.48	8.54	15.94	35.21	17.5	22.81	30.94	28.12	6.56	9.06	3.13	37.75	12.38	16.81	13.75	15.88
14	10.94	4.79	16.67	60.62	19.27	15.31	27.92	34.58	10	9.94	9.25	28.94	14.88	14.75	9.87	18.94
15	41.15	3.23	13.12	40.73	31.15	8.96	21.88	33.44	9.94	4.06	5.5	38.38	16.19	7.75	7.06	28.62
16	10.31	34.69	9.27	40.73	21.88	18.23	16.35	42.19	11.62	2.5	10.06	34.81	0	16.38	20.94	21.56
17	11.56	19.79	15.94	49.69	13.85	31.56	12.5	40.21	29	12.12	5.25	12.81
18	8.85	21.15	24.38	44.58	9.9	29.58	11.98	45.62	4.38	3.19	14.06	36.75
19	6.98	19.79	34.17	37.6
20	16.46	47.71	18.12	17.08
Average	19.6455	17.1355	17.51	43.447	17.6511	19.5017	22.1183	38.6567	11.3433	9.19833	8.09333	29.7156	13.1531	10.8788	11.825	23.1319
s.e.m.	2.50526	2.89842	1.94346	2.56425	2.41605	2.51438	2.28193	3.36934	1.94524	1.47097	1.57341	2.54556	1.85447	1.88918	1.33637	2.15558

## Sheet: Fig. 6a
The numerical source data for graphs presented in Figure 6a
	Total distance (m)
	Male		Female
	Control	Chd8 CKO	Control	Chd8 CKO
1	3.88518	4.41479	4.09038	2.15165
2	5.77041	6.73689	5.03491	4.46326
3	5.45432	4.15317	4.04828	3.93015
4	6.15585	4.45528	3.90823	2.20527
5	3.97149	5.20348	3.91035	4.47525
6	4.46481	4.61055	3.8266	4.63002
7	5.50341	3.64295	2.73671	6.1402
8	4.69746	3.19925	4.2279	4.02502
9	2.70664	4.63423	5.95993	6.20843
10	4.03654	3.5892	3.91895	4.16394
11	3.42282	3.52369	2.92725	4.28334
12	4.82541	5.70144	4.78688	4.45
13	5.93436	5.71832	5.53171	4.55088
14	6.57497	4.58269	2.92706	4.52274
15	3.8469	5.31044	3.61722	4.67185
16	4.19758	7.06914	4.5313	3.63444
17	5.5102	4.77481	3.71143
18	6.22617	6.8924	3.99381
19	3.66088
20	4.35161
Average	4.75985	4.90071	4.09383	4.28165
s.e.m.	0.240201	0.273971	0.200039	0.26724

[truncated: 17 more sheets: Fig. 6b, Fig. 6c, Fig. 6d, Fig. 6e, Fig. 6f, Fig. 6g, Fig. 6i, Fig. 6k, Fig. S1b, Fig. S1d, Fig. S3a, Fig. S3b, Fig. S3c, Fig. S3e, Fig. S3f, Fig. S6b, Fig. S6c]
